# Supplementary material for: Coupling Rotary Motion to Helicene Inversion within a Molecular Motor
Source: Angew Chem Int Ed Engl. 2024 Nov 26;64(4):e202416097. doi: 10.1002/anie.202416097 (PMC11753609; doi:10.1002/anie.202416097)
Supplement: Supplementary file 1 — Supporting Information [file ANIE-64-e202416097-s001.xyz]

(2S,3S)-M1 -- M-E-metastable
Gibbs free energy: -1486.01805298 Eh
  F   12.27963828097456      7.41105980276948     16.78698694327256
  C   11.75274725086958      6.24383445719743     17.22465302426009
  C   10.53029254716375      6.28819326454412     17.84138419581172
  C   10.02424235718899      5.11783213077694     18.43843558588738
  C   10.78855454660158      3.97564292376350     18.46795944300763
  C   12.06157344904209      3.93617238202049     17.85234292380722
  C   12.52613462452439      5.06746251363226     17.09414764399684
  C   13.76634196906995      4.95786652263357     16.40464271419541
  C   14.45351486266166      5.81568758909503     15.44467248931582
  C   15.81033125179860      5.43508751508255     15.42839125928076
  C   16.72880794450060      6.07093515227647     14.56831582303424
  C   16.29462933582769      7.07203560068600     13.73728338212532
  C   14.91617418973766      7.39410238915938     13.63197368621428
  C   13.95838580859859      6.71240940557010     14.45475513050498
  C   12.58538618895866      6.87776746495991     14.14948825147584
  C   12.17429571282163      7.74644229687714     13.16593518207847
  C   13.11606208708325      8.49919135265433     12.43504604366229
  C   14.45977766125477      8.31343128887860     12.65803867266083
  C   14.63742279026796      3.89354583172723     16.72563450547105
  C   14.21977110202966      2.85116806433958     17.57670368145917
  C   12.93276545775621      2.83522801924276     18.05301910325734
  C   15.96476177775271      4.20308747607462     16.19985777203054
  C   17.11009575011760      3.44978259632471     16.34603596739122
  C   17.13727597623355      1.92387135662466     16.36000392795581
  H   16.97704203663000      1.56041006890815     17.38837047792454
  C   16.14225992672408      1.25694716334094     15.40869578321983
  C   18.60131805532761      1.56594613847343     15.96981931410817
  H   18.60659782172252      1.31616641494722     14.89668478251791
  C   19.17585293425599      0.38215936038483     16.74512849660025
  C   19.35022252665224      2.85030076367548     16.16558420458925
  C   18.48141649841334      3.91760063838078     16.39604458615233
  C   19.01240523996125      5.19352901292434     16.78547643685871
  C   20.43487370595959      5.36224369119484     16.73133529199242
  C   21.00057095859070      6.61125126472817     17.08355230323235
  C   20.20832739731421      7.64481149014948     17.52159975970382
  C   18.81860782301953      7.45497777623769     17.64758487544953
  C   18.23484756397899      6.26135690889907     17.28600846484140
  C   21.26757337967705      4.27001370749992     16.37749596986122
  C   20.74112053368185      3.02252471855190     16.13656938216111
  H    9.99715701711787      7.23163873603119     17.89756017881331
  H    9.05254056516680      5.14394246280265     18.92202433138953
  H   10.44252952996855      3.09456308963296     19.00147159881234
  H   17.77020724756348      5.76883355480992     14.55365466659731
  H   16.99861186936961      7.58750706318313     13.08865358928340
  H   11.84672979075268      6.28618450518858     14.67913757185216
  H   11.11543090868329      7.84672427096926     12.94475533255639
  H   12.77875588603170      9.19716341532750     11.67407392216368
  H   15.19646708546862      8.84650041290276     12.06149052646524
  H   14.89826507122875      2.04909106143395     17.84503174483226
  H   12.58178325013654      2.00354842609817     18.65798764578014
  H   15.10136524125874      1.43476230820549     15.68230051919638
  H   16.30992859293289      0.17410964577442     15.39571633903333
  H   16.29087364143059      1.63862364640484     14.39269441907112
  H   19.24216251963223      0.61843337820364     17.81294979314432
  H   20.17632798361795      0.11696787550332     16.38933318669919
  H   18.53543387157727     -0.49851459812343     16.62586901175422
  H   22.07949946715176      6.72964656872562     17.02026845119902
  H   20.65223684097455      8.59763376929617     17.79507686870324
  H   18.19867922222656      8.25673030630385     18.03848747481323
  H   17.16470811170715      6.13505088410809     17.39774347997998
  H   22.34243961106240      4.42997216813948     16.33914461463051
  H   21.39474735019443      2.18188053387108     15.92041725185920

(2S,3S)-M1 -- M-E-stable
Gibbs free energy: -1486.01874166 Eh
  F   12.09574136276052      6.93975312792842     17.40157578851600
  C   11.52761950144762      5.72686324921961     17.20940566437924
  C   10.22173392087655      5.56856662497379     17.59225734042811
  C    9.65015453109340      4.28240643918491     17.55434827528245
  C   10.42275049915385      3.19709621024523     17.21786036029151
  C   11.77913666785191      3.35687607873396     16.84688080041383
  C   12.33691329722728      4.67655768172088     16.72063166076247
  C   13.68006466389567      4.80186526324842     16.25902593108069
  C   14.46709387168942      5.93373213541035     15.77889580533182
  C   15.81265883290218      5.52767764253778     15.72027133605140
  C   16.83133565049629      6.48885072327531     15.56328144361977
  C   16.49919482630831      7.79193805136837     15.28585075527048
  C   15.15081129646100      8.17073668801108     15.06259472854687
  C   14.09979665129559      7.22032691032433     15.28782932074284
  C   12.78731865089009      7.57259245800978     14.89183985327514
  C   12.50967848953414      8.81826486532510     14.37991004606358
  C   13.52907102518581      9.78407916301949     14.25130670283672
  C   14.82394099642031      9.45977270254998     14.57861152924120
  C   14.52056000420101      3.67073793991047     16.28784839525947
  C   13.97144413432573      2.38372727263373     16.45264443589488
  C   12.62169362487209      2.23385600232359     16.66052657829002
  C   15.89570272020515      4.08587628589726     15.98233955388117
  C   17.01294456159833      3.29359058856886     16.01283843875819
  C   17.12255338063138      1.97463702748323     16.76191750527182
  H   16.34810634867748      1.88482113660751     17.52973537535161
  C   17.09724410664370      0.76049012173119     15.82164345202883
  C   18.53009757659846      2.10863150974859     17.42114991861836
  H   18.99797239465099      1.12274292419469     17.54652641180151
  C   18.46704102907738      2.81761631812598     18.77964837653691
  C   19.26774680981014      2.92310323619502     16.39152256050572
  C   18.37168573079686      3.59148401757265     15.56175701708715
  C   18.84404365726157      4.27202262825850     14.40028539859171
  C   20.26320460821024      4.39020787576282     14.23448152420574
  C   20.76941238969501      5.06897876860332     13.09906828794033
  C   19.92017455917813      5.57248068950157     12.14362184821160
  C   18.52700747063657      5.39930398464238     12.27687026223864
  C   18.00096876559300      4.76639853093976     13.37904761826276
  C   21.13895307945170      3.79040915695655     15.17508556479392
  C   20.65389309076151      3.04138814649485     16.22392604397854
  H    9.66913449988740      6.42568705523149     17.96303760588107
  H    8.61317614356699      4.15144532679687     17.84814067303862
  H   10.01345056597970      2.19185500617453     17.26812913125647
  H   17.87288516361462      6.21117052193442     15.66927449131314
  H   17.27855027893058      8.54136665680704     15.17353347087005
  H   11.99586792156606      6.83318761676839     14.95320174418551
  H   11.49820157295207      9.05668705999074     14.06342448783493
  H   13.29328825799808     10.77163809602912     13.86495992340568
  H   15.62583806724376     10.18097015292340     14.43949219239844
  H   14.59113085121552      1.49942467938955     16.38079042391488
  H   12.18816808067952      1.24091099999175     16.74302416704468
  H   16.18628186365805      0.72650626487527     15.21682650940005
  H   17.16567061947626     -0.16711079757085     16.39989577916329
  H   17.94857780660527      0.80088046135680     15.13295258402298
  H   17.97108019982761      3.79005503192203     18.68022738466762
  H   19.47353788349620      2.98745761422520     19.17564563380923
  H   17.90829387956458      2.21654909701582     19.50450899499187
  H   21.84654631822409      5.16736657630159     12.98825984087998
  H   20.31937823070148      6.08602521901765     11.27373436885970
  H   17.86251292766265      5.76746315060092     11.50045789336508
  H   16.92776465722075      4.63652856685033     13.46980777754919
  H   22.21069310467863      3.89893105499708     15.02661811812805
  H   21.33415632688288      2.53948441113138     16.90753489437567

(2S,3S)-M1-- M-Z-metastable
Gibbs free energy: -1486.01794898 Eh
  F   12.38417062073635      6.88263236447751     16.81465579981131
  C   12.02932393765562      5.60426132300339     17.08520686039509
  C   10.82511943810013      5.39534996348155     17.70409664135369
  C   10.49479458783980      4.09562896832806     18.13317623303332
  C   11.40774876931031      3.07631537533642     18.00232263124833
  C   12.66136264966654      3.29696834458418     17.38458480625270
  C   12.95152473466703      4.57434241545529     16.78941744128076
  C   14.17993701216010      4.73014459832784     16.08725576763968
  C   14.72526365435428      5.80022773072099     15.25801851685965
  C   16.12135591176124      5.61367763141954     15.18693224189702
  C   16.92605671487791      6.48532573709901     14.42370494845681
  C   16.34489049567731      7.52807622880482     13.74766005781605
  C   14.93363119078978      7.67036453522767     13.69169481077819
  C   14.09424878321264      6.75270338335174     14.40809191010162
  C   12.70536153880701      6.76987988076104     14.13033139363506
  C   12.16058509811180      7.70492695409684     13.28211940550759
  C   12.97632841044044      8.67711294246753     12.66749939406831
  C   14.33708388907056      8.64823478662921     12.86099058468996
  C   15.19145399342816      3.76031760323974     16.25384593652008
  C   14.94049208722524      2.56485526321201     16.95499220211983
  C   13.67843195141976      2.30969628702195     17.42978563437615
  C   16.45324197608711      4.31242107390816     15.76048393373187
  C   17.70554659733124      3.74632593182779     15.85831342851950
  C   18.98316965857166      4.53189000931844     16.13731216487941
  H   19.44228783930487      4.83295476336000     15.18093749055228
  C   18.81969493995014      5.74944056190793     17.04599190478253
  C   19.93241229442285      3.47638503291023     16.78093105947205
  H   19.84801725978556      3.58278848738763     17.87456835693431
  C   21.39764824129292      3.64196196223616     16.38608488866170
  C   19.32830844793864      2.16350625393617     16.37822703149973
  C   18.05506755668330      2.33904227883189     15.83629104820907
  C   17.38495635072614      1.23058920682533     15.21981650453695
  C   17.98054082953244     -0.06512148225487     15.36355176448344
  C   17.33999124732088     -1.19037498536603     14.79041348481438
  C   16.18562841759601     -1.04675832174819     14.05914217561186
  C   15.64218468219654      0.23665063598075     13.85364446922778
  C   16.22449552252558      1.34704949705599     14.42238539948480
  C   19.22499516028900     -0.20438203052221     16.02949725973513
  C   19.91066384900141      0.89371614568144     16.49557959151577
  H   10.17060619858584      6.24021167466453     17.89242547370268
  H   9.53886886165632      3.92127464151463     18.61755420343039
  H   11.19612371361015      2.09113497119532     18.40898501441355
  H   17.99777555098740      6.33188225455628     14.35270549286415
  H   16.95907504930144      8.22136269066863     13.17843876907416
  H   12.06523089831268      6.01320967214276     14.57066494131001
  H   11.09370738086784      7.68929776960528     13.07777990068167
  H   12.53179024976392      9.42347147324011     12.01524767943198
  H   14.98239269302513      9.35724013899517     12.34759107562616
  H   15.72871505297115      1.83516976806345     17.10063011479792
  H   13.45733626405698      1.36294362995408     17.91544613627179
  H   18.23274219168003      6.54900309486200     16.59190165517666
  H   19.80473144006183      6.15630385756475     17.30027597314288
  H   18.32073433398102      5.45438706920049     17.97560798834357
  H   21.52615403273353      3.47605724027539     15.31068146647218
  H   22.04040341944564      2.93628981229878     16.92170587287481
  H   21.74558782803681      4.65326999331180     16.62252334718286
  H   17.79298793184147     -2.16999940200389     14.92213228381957
  H   15.70548921239789     -1.91518992593519     13.61754287347412
  H   14.75658836984703      0.35362616903375     13.23550529043775
  H   15.79601455048511      2.32677753652559     14.24632023503445
  H   19.64985154165418     -1.20035733869685     16.12911100389638
  H   20.88891689482802      0.77707587064010     16.95382803404619

(2S,3S)-M1 -- M-Z-stable
Gibbs free energy: -1486.01987482 Eh
  F   12.43987019054553      6.18820083467240     16.57853890251854
  C   12.06866438792703      4.89580910809975     16.41761572984927
  C   10.84132717672198      4.51840007346531     16.89582853627456
  C   10.49302355554789      3.15437178484308     16.87678390800103
  C   11.40640166576151      2.21568659411886     16.45889652028222
  C   12.68431654360775      2.60214877226874     15.99059776498868
  C   13.00282696737178      3.99786120175219     15.85732730990316
  C   14.27328664618772      4.35123724746898     15.31552702709258
  C   14.81149999922768      5.57879434405998     14.73565961442746
  C   16.19799928518413      5.39937501012341     14.55366453773186
  C   17.00234201374279      6.48362253632072     14.14736660536489
  C   16.41629765726564      7.67976624734307     13.81070075770230
  C   15.00725433766327      7.82284036511166     13.77767695095587
  C   14.17188377599923      6.73922263508071     14.21118884676352
  C   12.77921829120289      6.84230334132694     13.97363950413592
  C   12.23174152762372      7.98082863190830     13.43151660760593
  C   13.04617063502282      9.08518282376027     13.10601900301723
  C   14.40789590697115      8.99879946504608     13.26613690460579
  C   15.29055950955259      3.38134966624223     15.28952070423271
  C   14.97152002473341      2.01504435758479     15.41779858272085
  C   13.68096609610887      1.63770070914749     15.69587917246998
  C   16.55559160687533      4.02017751105272     14.90796910350286
  C   17.79186207860721      3.43599151251498     14.82514591201016
  C   18.94593267025590      3.95334468297542     13.98208715738072
  H   18.58875389505659      4.60235750502513     13.17695579531539
  C   20.00688019639349      4.67403184833481     14.82708193772896
  C   19.52907889579358      2.63270184931507     13.39484853024465
  H   20.61210560565618      2.72070716154511     13.23362104388292
  C   18.85042281102967      2.23878363393442     12.07658856879907
  C   19.23176110369617      1.65099391659304     14.49651933271175
  C   18.23365510336950      2.13950476943790     15.33539376894402
  C   17.91785963053477      1.45204261408321     16.54668689327464
  C   18.52843925529212      0.17206809903255     16.75812347238808
  C   18.22935171828716     -0.54700502208337     17.94115078858161
  C   17.40073217763322     -0.01390188951318     18.89863013644442
  C   16.85419325913358      1.27333453968035     18.71924445453571
  C   17.10454789154104      1.98832520834030     17.57088085905557
  C   19.45505168332092     -0.33679736853515     15.81253284720385
  C   19.82796589205880      0.40118747688088     14.71176461034499
  H   10.18195098927280      5.26794868387448     17.32112785681182
  H    9.51850457218148      2.84885526787112     17.24524700713087
  H   11.17334458580403      1.15596749640661     16.51602757469040
  H   18.08002976375165      6.39742382146915     14.10095716341636
  H   17.03299174893489      8.52143253967891     13.50569916456146
  H   12.13754907460957      5.99328798507681     14.17993393669171
  H   11.16292668983350      8.02537863307959     13.24241339282015
  H   12.59853768792852      9.98690194577803     12.69794108270964
  H   15.05239095026124      9.82315954939159     12.97017419086214
  H   15.72996928087947      1.25731193949043     15.25952133696522
  H   13.41837186521500      0.58482316570228     15.75187123080746
  H   19.58328047005189      5.51304915179957     15.38699526751944
  H   20.80974997434627      5.05332472836076     14.18581991944607
  H   20.44433734309550      3.97873918276776     15.55238919892707
  H   17.76347872023499      2.18690939980810     12.20866845338064
  H   19.19963033769611      1.25848795820932     11.73633410759627
  H   19.06920939979220      2.97316761858939     11.29447125500214
  H   18.68460137255920     -1.52372748811707     18.08631353817679
  H   17.18300575813273     -0.57164462267307     19.80487047917775
  H   16.23216213645455      1.70681825785533     19.49714512214320
  H   16.68234454867406      2.97971461427486     17.44797126860931
  H   19.90023282923340     -1.31148913089944     15.99767973685353
  H   20.57980823255206      0.02566550384630     14.02206901270659

(2S,3S)-M1 -- P-E-metastable
Gibbs free energy: -1486.01588115 Eh
  F   11.57986396109575      5.73480278727257     14.41358723626340
  C   11.28500670683440      5.22325683981250     15.63209194716946
  C   9.96163367708854      5.08906351839067     15.96335365153549
  C   9.62143770424031      4.41610684097729     17.15155455249895
  C   10.60409291342067      3.83279559766934     17.91666367844757
  C   11.96810907505684      3.94785939659028     17.56112102932369
  C   12.34840692426970      4.76730381139301     16.44120210516056
  C   13.73836210205692      4.92649530106263     16.16050447581032
  C   14.50394163001356      5.86958393903247     15.35056730479876
  C   15.83582193355701      5.41106189876455     15.30525490241159
  C   16.75724975218704      5.98163414979733     14.40436873234701
  C   16.39976832130331      7.09329343516900     13.68432047006111
  C   15.14992879232354      7.73189268201927     13.89802083796653
  C   14.18138198838778      7.13334117007614     14.77270886525375
  C   13.03290040324164      7.89058396140433     15.10671850443176
  C   12.80522404551908      9.12535245982289     14.54467193213737
  C   13.70878698594597      9.66408401832459     13.60650662290945
  C   14.86263693359719      8.98174481887528     13.30075444539736
  C   14.64742983030802      4.00760310446463     16.72264194152716
  C   14.26510348554705      3.19755122968109     17.81119479069082
  C   12.96777553516527      3.21904624827311     18.25720480535725
  C   15.97853867449959      4.24618929768988     16.17570801165342
  C   17.11207805993041      3.49450368856984     16.40230502887944
  C   17.11453822894084      1.98961839829954     16.66231301415432
  H   17.07161951529845      1.80492450218162     17.74870527295587
  C   16.02181821082490      1.18945628645374     15.95342537733643
  C   18.52718809906882      1.53738135180063     16.18256039239085
  H   18.42063935706222      1.17836422257814     15.14601455590546
  C   19.13855696758704      0.42167547597012     17.02569860340958
  C   19.32264252863155      2.80797904930158     16.17085819078274
  C   18.49653489237898      3.92243749851253     16.31704266265709
  C   19.08119108896854      5.21656028160948     16.52641664393941
  C   20.50132173895290      5.33288167998731     16.37151675786221
  C   21.11831251772601      6.59528432379283     16.54566437688866
  C   20.38034419266871      7.69514281151612     16.91092311364119
  C   18.99709294966754      7.56373851743418     17.14123184086666
  C   18.36296748704431      6.35647518298590     16.95061125290520
  C   21.28333376545573      4.18106548705299     16.10085660501692
  C   20.71307818679492      2.93060441609179     16.04247831364600
  H    9.20262289748929      5.45958505491158     15.28197237636846
  H    8.57583833927743      4.31389651498678     17.42557742575876
  H   10.34366927871739      3.24041992968726     18.78957460939934
  H   17.74351211940331      5.54738343984169     14.27981083357509
  H   17.09986230138502      7.53938609157045     12.98237740916770
  H   12.34323901406312      7.51217094911299     15.85312809792026
  H   11.92624102743168      9.69403614290517     14.83501603317049
  H   13.50753053377024     10.63073475242953     13.15347787822923
  H   15.59205429595164      9.41004746537256     12.61721016445475
  H   15.00120273200242      2.58696700697441     18.32504804950412
  H   12.67291793455305      2.63047055699195     19.12165477893147
  H   15.02425076992877      1.36934312568603     16.35556214575269
  H   16.23286910096452      0.11829528277961     16.04600237473517
  H   16.00599525325281      1.44430488851438     14.88809784879873
  H   19.32260253649832      0.77019251230919     18.04812427323721
  H   20.08752434488681      0.07423584149994     16.60533021484517
  H   18.46177939427461     -0.43823391473916     17.07175706646568
  H   22.19393538168571      6.67233497433142     16.40664552716937
  H   20.86356672570928      8.65806934726571     17.04877344359433
  H   18.42272943058166      8.42263837572122     17.47656185620712
  H   17.29914701886253      6.27598821543567     17.13962447540634
  H   22.35754640194342      4.30117434079395     15.98205884096167
  H   21.33246400470554      2.05055942491638     15.89274142995575

(2S,3S)-M1 -- P-E-stable
Gibbs free energy: -1486.02061842 Eh
  F   11.90566106646617      6.10330905534718     13.87073611083103
  C   11.39802821603145      5.18643358685428     14.72696068713246
  C   10.05510867674942      4.92595183404910     14.66392976681719
  C    9.52650261569989      3.87482422779566     15.43886659079950
  C   10.36405092726824      3.07685721444901     16.18040338980010
  C   11.75603284487364      3.32906086803800     16.22523434042068
  C   12.29327061362476      4.49175318489793     15.57245278944008
  C   13.68180958472522      4.76573025274688     15.71304219744230
  C   14.49837514419935      5.93415404240983     15.39804188071653
  C   15.84483557078305      5.52637656704177     15.39342587763460
  C   16.87647930001734      6.46189707901969     15.17867261872302
  C   16.56236195937435      7.77994118418727     14.95900738642661
  C   15.22788114299228      8.24599009190936     15.06552822631540
  C   14.17102626407359      7.31988469130375     15.35551220322944
  C   12.90450080073011      7.84996511722195     15.70416414597723
  C   12.66255585068519      9.20263124986072     15.66199800544304
  C   13.67507171047011     10.10091860109794     15.26613590768254
  C   14.93503778331293      9.62873812842021     14.98768163375238
  C   14.54226493730545      3.74938901619578     16.17780046378459
  C   14.00962395230117      2.57119663771327     16.73856876982654
  C   12.64759419784668      2.41261784729643     16.83390818898055
  C   15.92631837432505      4.14037587557472     15.87118325458878
  C   17.05298341926359      3.38052482205435     16.04287749907757
  C   17.19751612924400      2.24149284321946     17.03992551722435
  H   16.48146932374404      2.33934689447536     17.86143756948427
  C   17.06995303683592      0.86556803989871     16.36953738182993
  C   18.64903573072369      2.45633332709811     17.56436658152188
  H   19.11221878554153      1.49897207726915     17.83917789977285
  C   18.69236956285742      3.40703055499528     18.76744405012159
  C   19.32488831970198      3.05047393660173     16.35741839217404
  C   18.38421623888764      3.57085617437418     15.47290921048738
  C   18.79217272983701      4.03728256926144     14.18649125410535
  C   20.20003809517494      4.10502178168897     13.92408742101512
  C   20.64419422580561      4.57386270069959     12.66349802672542
  C   19.74468850111353      4.92308633796209     11.68549144599131
  C   18.36068602803721      4.79800707040880     11.92438837320973
  C   17.89503877849401      4.36741759989700     13.14515598001016
  C   21.12610078822353      3.66362807317777     14.90363065975242
  C   20.69953519695219      3.11716652979301     16.09316619731127
  H    9.43225058011355      5.50172187788036     13.98719588996230
  H    8.46117219751264      3.66914585947532     15.39958499689371
  H    9.97477772237815      2.21415474569803     16.71406785177019
  H   17.91522723136709      6.15620261156019     15.20023263536734
  H   17.35154051776009      8.50362762853725     14.77097415962998
  H   12.12039730591039      7.18215432057589     16.04264374604289
  H   11.68525243310020      9.58307412252816     15.94531550821173
  H   13.46600710935751     11.16580445135474     15.21746661953169
  H   15.73962977176737     10.31615926219615     14.73742581376521
  H   14.65278995289800      1.79402816280059     17.12924839823456
  H   12.23405757377846      1.53513354372244     17.32368126522628
  H   16.11466234804506      0.75243556127047     15.84862858392514
  H   17.15607048758457      0.06944491655848     17.11692417134636
  H   17.86860671607270      0.73338023080973     15.63095603325259
  H   18.20141791272739      4.35506645912798     18.51889547627636
  H   19.72630389136097      3.62363302717023     19.05494061253076
  H   18.17963606395454      2.96623925976535     19.62866881014926
  H   21.71382187744412      4.63506608500521     12.47801661269188
  H   20.09626597703885      5.27631294033631     10.72041757568838
  H   17.65470477695253      5.04101715165424     11.13542083191492
  H   16.82798011829206      4.27261679720409     13.31467113010011
  H   22.18790485773608      3.72932424537012     14.67836443662151
  H   21.41628615255357      2.73472905309270     16.81564094528679

(2S,3S)-M1 -- P-Z-metastable
Gibbs free energy: -1486.01603650 Eh
  F   11.71855847303608      5.32167276814457     14.44688200304192
  C   11.60322163359862      4.54704226585314     15.55211322391739
  C   10.34562661028883      4.14131192691028     15.91649446476261
  C   10.20647671704384      3.20923380930875     16.96169260411964
  C   11.32367726629980      2.65801413607206     17.54397664214690
  C   12.62223874639756      3.05712856543633     17.15039116944186
  C   12.78465137890447      4.12321737861664     16.19824060942592
  C   14.10853054804808      4.55197991471728     15.88276465859226
  C   14.65769638361425      5.74096315417213     15.23727082833965
  C   16.03569718396187      5.51982048676063     15.03624650126846
  C   16.78594306066980      6.39423514072513     14.22288775387417
  C   16.21260355342701      7.55185682966957     13.76105912489127
  C   14.90292395991010      7.92740017011286     14.16123518328553
  C   14.10785588420524      7.02411162441306     14.94472122604878
  C   12.89167600615216      7.50915455377111     15.48342655798794
  C   12.43927789514104      8.77567182385440     15.19491237158096
  C   13.17327650590951      9.62175673678736     14.33923927187565
  C   14.38609744695566      9.20516726917872     13.84328560065315
  C   15.18581906675080      3.70484317819806     16.20842739370336
  C   15.01844435244950      2.65321364484057     17.13112411886010
  C   13.77228124638219      2.38245656722930     17.63682475749107
  C   16.41795803537135      4.24918762097138     15.64116944666178
  C   17.68445778109144      3.70942234287619     15.72791036891475
  C   18.96865808713012      4.52942797359065     15.82800206992274
  H   19.34068693781813      4.75888696536081     14.81624549109302
  C   18.85863270128726      5.81667729028889     16.64738821915930
  C   19.99053977964903      3.55310241144997     16.48267265384368
  H   20.03516906638711      3.79298723809405     17.55708920383791
  C   21.40000293000705      3.65639673641987     15.90379797390540
  C   19.35802108762432      2.20448686939700     16.31844281036628
  C   18.04401838490550      2.30995794901916     15.86115805752130
  C   17.33865596449019      1.12540749631734     15.45681025372441
  C   17.95061968892504     -0.13863064543164     15.74422805096374
  C   17.27894392572374     -1.33364104686500     15.39042891406877
  C   16.07561909714734     -1.29566577549342     14.72821231394183
  C   15.51493521851438     -0.05448743374757     14.37044195954228
  C   16.12806937338915      1.12538632516655     14.72887116774888
  C   19.24257274423345     -0.18729694879498     16.32750124140890
  C   19.95662683410410      0.96231613994724     16.57127676025803
  H    9.48729711530712      4.50732532187462     15.36240936168221
  H    9.21333233729726      2.88986210280123     17.26242617529587
  H   11.22620180189435      1.87717972065379     18.29332999098624
  H   17.80974291015438      6.15481373460424     13.95380252661623
  H   16.77888324365670      8.22997075329087     13.12769981533561
  H   12.32986248735928      6.88843986675969     16.17248969277905
  H   11.51328739385346      9.12968942040647     15.63924512671547
  H   12.79521976162246     10.61199671054111     14.10126198035447
  H   14.98551896008826      9.86788260078194     13.22350246178705
  H   15.87590862921087      2.07899062564277     17.46654175318637
  H   13.63902592757695      1.60023802197388     18.37923419586405
  H   18.23655098807204      6.57749373349308     16.17506032366298
  H   19.85751001784100      6.24157656715445     16.79726833919224
  H   18.43098039538970      5.59366270675986     17.63098114496698
  H   21.40411895169526      3.35999555517958     14.84897885996781
  H   22.10475364782554      3.01599140115945     16.44343467292995
  H   21.76518695918531      4.68668960460652     15.97369354249006
  H   17.74739897900886     -2.28435926713429     15.63305969276496
  H   15.57096016048609     -2.21775265820709     14.45466640588409
  H   14.59045592730884     -0.02480143098378     13.80078225350184
  H   15.68336074974810      2.06802770158424     14.43387250379803
  H   19.67809156037785     -1.16085685177015     16.53951628205663
  H   20.96876953809419      0.90955060548887     16.96290987598927

(2S,3S)-M1 -- P-Z-stable
Gibbs free energy: -1486.01981016 Eh
  F   12.04984837144214      5.40241417393390     13.25746476271240
  C   11.81509915380551      4.33177406564157     14.05103724193008
  C   10.52993714753539      3.86374059725362     14.12264081245953
  C   10.27791334879382      2.66138644385696     14.81131185852355
  C   11.32315165697085      1.93348012222040     15.32653553193319
  C   12.65424675059276      2.40532540442537     15.23158400413092
  C   12.91558205291871      3.71032727334416     14.68585879377831
  C   14.25488550604371      4.19361293288203     14.70312024679703
  C   14.84400992110975      5.48589976591105     14.36452642710934
  C   16.21889887136274      5.28509592822299     14.13227373375867
  C   17.02800976998647      6.35825782831456     13.70381675281323
  C   16.48187291772134      7.61096699312999     13.56458879963894
  C   15.15014094188966      7.88020612029285     13.96770025081325
  C   14.31827168213919      6.80671730095418     14.42845186827344
  C   13.07948746059679      7.13648465044222     15.03081733377215
  C   12.64134039574597      8.43797588050706     15.08629121215888
  C   13.41560361185965      9.47999128977932     14.53404286882291
  C   14.64968840787225      9.20403199612297     13.99642926072574
  C   15.30889214002350      3.29499099171170     14.96103966008478
  C   15.04360175628835      1.97026702727994     15.35623232277341
  C   13.74727482127098      1.56960854853318     15.56752904261190
  C   16.57667055957126      3.93180259626950     14.57890305300521
  C   17.82791830608858      3.37499615873827     14.59192340160735
  C   18.97291609227369      3.78403095652249     13.67836128192298
  H   18.60871966753306      4.30986018208979     12.79042882212739
  C   20.03061924170915      4.62149585018360     14.41339422813108
  C   19.56839660774290      2.39660560063510     13.28672820703419
  H   20.64589625324117      2.47544871028159     13.08843399258958
  C   18.86760746886615      1.79129620105440     12.06403296392027
  C   19.31052660185376      1.59615442073784     14.53665400730118
  C   18.30498772197740      2.18737140655968     15.29648282408258
  C   18.01838675257004      1.70244936350055     16.60713362766051
  C   18.67523667281830      0.49871871588951     17.02530565391117
  C   18.40894539471921     -0.01681798635029     18.31755045100399
  C   17.56606080726409      0.64304710608725     19.17879031228681
  C   16.96762442885486      1.85862216321446     18.78694427863201
  C   17.18616073088154      2.37526122763479     17.53110817612154
  C   19.61071371691654     -0.13277297373383     16.16644028207787
  C   19.94797228512135      0.41889963781182     14.95033528061615
  H    9.73956133361171      4.40058141786106     13.60825759396823
  H    9.26024119948687      2.28900617420053     14.87811128842633
  H   11.14842268518937      0.96165977950311     15.77995177106536
  H   18.07665838525941      6.21581123921838     13.47828849458706
  H   17.09415836148751      8.43487718752067     13.20666254954707
  H   12.48286259110857      6.35227508667587     15.48467124561470
  H   11.69416622255202      8.66721544099051     15.56629596327371
  H   13.04851469665650     10.50188101058165     14.56554612034488
  H   15.27807763922417     10.00575070657032     13.61574280231086
  H   15.85083709371104      1.26590529582236     15.51030994254631
  H   13.53797553554035      0.56712882426211     15.93117795559445
  H   19.60333401312491      5.52720340754086     14.85313876137337
  H   20.83014940002451      4.91212580091115     13.72356875727813
  H   20.47177165041026      4.03323909390075     15.22553807963073
  H   17.78532067447233      1.74417863759335     12.23126299094167
  H   19.22819055174780      0.77527876701444     11.87347818832779
  H   19.05404500162366      2.39686364083641     11.17106795850080
  H   18.90026856984806     -0.93760576260466     18.62247485742023
  H   17.37394018566815      0.24188200576952     20.16972804622996
  H   16.33054648993427      2.39384496716087     19.48524882753026
  H   16.72314101762247      3.31249658681951     17.24045857890875
  H   20.09134625109991     -1.04665220061266     16.50745153335618
  H   20.70565445462267     -0.04424177942284     14.32310406356871

(2S,3S)-M1 -- TS-PM-E-metastable (helicene inversion)
Gibbs free energy: -1485.98828579 Eh
  F   -5.03688574209732      1.05503806784811     -1.03573241147361
  C   -4.85781041856672      0.61010174105422      0.22721667243514
  C   -5.99134819897657      0.67980854072761      0.99972802559552
  C   -6.01923511565625      0.07282159761042      2.25891185121966
  C   -4.92464226625241     -0.65537782947434      2.64689551633401
  C   -3.75845257287541     -0.72288355212258      1.85022862697455
  C   -3.62044186750557      0.03554152136552      0.61752574529392
  C   -2.30986552166051      0.06986555000152     -0.02750473424579
  C   -1.53235931129191      1.00767144888286     -0.92441431694394
  C   -0.16385299328062      0.65653301718040     -0.78789283175846
  C    0.88466571341773      1.36022284913018     -1.40940644042084
  C    0.62119416433481      2.53057486657179     -2.05684167954590
  C   -0.71621870908115      2.93999374066371     -2.25811689836185
  C   -1.81649653398042      2.11822782130134     -1.80799350508703
  C   -3.07306580941373      2.44649046244351     -2.36625098628444
  C   -3.28084956881106      3.56972390246922     -3.13520593139459
  C   -2.22512516381425      4.44923455639919     -3.42690832870976
  C   -0.96047025486470      4.11079531637620     -3.01450815728394
  C   -1.35953348970988     -0.86011195232784      0.46445868996248
  C   -1.57386014594712     -1.69334324436333      1.57926603775001
  C   -2.72699645423202     -1.58573964068660      2.28937136378761
  C   -0.02977957582014     -0.56607880397549     -0.02390502905393
  C    1.10417188338776     -1.32554258452140      0.18274204773633
  C    1.12081483767311     -2.85274255037915      0.20717542236383
  H    1.09711308178748     -3.20024743649813      1.25418643068797
  C    0.03336125444199     -3.55484962297784     -0.60028673705381
  C    2.54760579983296     -3.19391190367325     -0.32583121007560
  H    2.46857023493333     -3.29059829945166     -1.42119454275276
  C    3.13132620756119     -4.48230646029055      0.24368961901258
  C    3.33451383360537     -1.95671763460198     -0.00608904279329
  C    2.48433267484418     -0.88959763980880      0.28438439053744
  C    3.02574930619541      0.33556953054379      0.79403818404441
  C    4.45201639214096      0.46901246717435      0.81896431663113
  C    5.02669957814830      1.67058144742575      1.29957397354255
  C    4.23537652573773      2.68695682444967      1.77773184759778
  C    2.83554975579659      2.52907484309143      1.81280896577869
  C    2.24456219656053      1.38337803073196      1.33014250959187
  C    5.27285240151384     -0.61211288072962      0.40854123330486
  C    4.72868583911629     -1.81983193335101      0.03452376153755
  H   -6.86618213621601      1.16450258587001      0.57849279022606
  H   -6.90964740162968      0.13006012888854      2.87684682109202
  H   -4.93533345292517     -1.21855085394627      3.57572828592230
  H    1.90059862388504      0.99450965548654     -1.33410076682733
  H    1.42508266352375      3.13260289631016     -2.47249829786897
  H   -3.88819076343769      1.76876350224623     -2.23295415501037
  H   -4.27254771067058      3.75853513257655     -3.53739766707753
  H   -2.39687779054510      5.34681029503825     -4.01397080133422
  H   -0.10504815235769      4.71966191149440     -3.29740219248627
  H   -0.77607289781691     -2.33899473453412      1.92936954653566
  H   -2.87717565106532     -2.15183226309613      3.20415735315533
  H   -0.95958917993452     -3.45019191246307     -0.15995975607202
  H    0.25687990675983     -4.62497971131381     -0.66987764841932
  H   -0.00409346800726     -3.14520245526679     -1.61553064552628
  H    3.28627973282239     -4.38971096200288      1.32446775709357
  H    4.09222231002936     -4.72498351916411     -0.22090914403862
  H    2.45608650367584     -5.32532497758037      0.06352167478970
  H    6.10976091897620      1.76600239880798      1.29981400722983
  H    4.68592645368336      3.60287259258686      2.14894777662716
  H    2.21524290123048      3.31841352239854      2.22767828358700
  H    1.16616258368161      1.27701447818510      1.36639529540058
  H    6.35195698471806     -0.48014709409004      0.43148439625453
  H    5.37268705442825     -2.65505479064076     -0.22632536173320

(2S,3S)-M1 -- TS-PM-E-stable (helicene inversion)
Gibbs free energy: -1485.99118013 Eh
  F   -4.68744474857455      1.30465930514007     -1.26321846088467
  C   -4.84685743345256      0.46062714380701     -0.22319990583259
  C   -6.14961735973412      0.28785671187232      0.17016901042418
  C   -6.47109192370621     -0.69945346706335      1.11056306403808
  C   -5.47198172045024     -1.52842453044631      1.54821403020359
  C   -4.12926830146078     -1.34663597222137      1.13963119791445
  C   -3.72545812327358     -0.22812317078558      0.30615629721399
  C   -2.30600862774544      0.00925716763224      0.11308581700538
  C   -1.42956071685706      1.18496897303515     -0.24576918120932
  C   -0.10773146697064      0.79309308494285      0.04187443130610
  C    0.93332929425417      1.71064195988771      0.28510721543967
  C    0.68753568827281      3.04873871860162      0.19835883822894
  C   -0.55470356942060      3.50441658337676     -0.30292253571713
  C   -1.60742427351551      2.57225208549645     -0.63241483996976
  C   -2.65662041695436      3.10248331555594     -1.41769484756969
  C   -2.77144140702112      4.44713803788251     -1.69650654149572
  C   -1.82659016900658      5.36699168167361     -1.21425174790057
  C   -0.72268705362578      4.88648611397974     -0.55400957754917
  C   -1.42924831115912     -1.02025801052942      0.55599674107437
  C   -1.87862404325424     -2.20745571783807      1.15841203671781
  C   -3.18912288546038     -2.32813431252355      1.51572804398971
  C   -0.03990875958784     -0.62069852661322      0.36889558615603
  C    1.10099322461067     -1.37427716620896      0.48850896627263
  C    1.25908670933947     -2.66016896093520      1.28632604128570
  H    0.55145875638230     -2.70439752782499      2.11841815059237
  C    1.13298284302093     -3.90800530339576      0.40081862418473
  C    2.70556563715563     -2.53019125332105      1.84625477975946
  H    3.18056967230223     -3.51688944696550      1.93344926239111
  C    2.73409165649241     -1.83378849650940      3.21324609531810
  C    3.37917354955644     -1.70696066500950      0.78491429074886
  C    2.43896215216536     -1.05485652249008     -0.00852441493797
  C    2.86432273588261     -0.34282252046606     -1.17505609572557
  C    4.27559407436595     -0.18379841594225     -1.37369561666986
  C    4.73940439986814      0.53000336815623     -2.50537057591135
  C    3.85800347814881      1.03238272486067     -3.43152476895693
  C    2.47461177253799      0.81728541877413     -3.27141001006696
  C    1.98972860687231      0.14897568445112     -2.17045868344674
  C    5.19334777764326     -0.77799460328870     -0.46954669793073
  C    4.75698285566567     -1.55548655818484      0.57809311359240
  H   -6.91326860560040      0.89569066190458     -0.30422384289301
  H   -7.49918603033350     -0.83565092104931      1.43077665836975
  H   -5.69250481333489     -2.36433984399217      2.20591964976181
  H    1.90042644926143      1.34744719225751      0.61422041854175
  H    1.45149128665866      3.77627212274362      0.45933381785148
  H   -3.34822947153699      2.43076040307354     -1.88304980294710
  H   -3.59112501762287      4.78838101024600     -2.32295597364739
  H   -1.93584847184658      6.42918653851415     -1.41319449622462
  H    0.07498594655655      5.55947934948892     -0.24882301247543
  H   -1.18707431149599     -2.99509409084516      1.41651508658826
  H   -3.53346250488756     -3.18769676964411      2.08378792617271
  H    0.16494597551899     -3.95140010341849     -0.10748396609330
  H    1.25235881463796     -4.81564792773833      1.00215292400712
  H    1.91458760190880     -3.89664927442525     -0.36693809441508
  H    2.23161129524454     -0.86105407813490      3.15579490963312
  H    3.76452158270618     -1.66587838786395      3.54303653796745
  H    2.22565128553328     -2.44184832319417      3.96881528958268
  H    5.81126428350708      0.65670084546361     -2.63678955221278
  H    4.22461726616534      1.57439682567494     -4.29848002554052
  H    1.78232072640434      1.17908589202307     -4.02622335703107
  H    0.92294768015235     -0.01322878565427     -2.06896254394209
  H    6.25724450268901     -0.63845295119782     -0.64589049394185
  H    5.46737095640780     -2.04989631479503      1.23601481080514

(2S,3S)-M1 -- TS-M-E-metastable->M-E-stable (THI)
Gibbs free energy: -1485.98084070 Eh
  F   13.56819300104795      7.26305133824603     17.56701564041532
  C   12.80053671674552      6.18866561393684     17.86788977132209
  C   11.90127320273842      6.30081399978109     18.89373992448519
  C   11.18118884792030      5.15782066438809     19.29755263702907
  C   11.43685709737496      3.93806933544238     18.71877597119528
  C   12.39295111392960      3.81354100914280     17.68230479277774
  C   13.03005456555911      4.98916954454925     17.15744863624006
  C   13.93590145441238      4.84730277238936     16.07306024779134
  C   14.43760287488141      5.77547144098436     15.06488103289674
  C   15.50392747900698      5.13501646584776     14.40362491755098
  C   15.92490035201891      5.60377074853796     13.14787190111802
  C   15.44082316618146      6.78984191524745     12.65294386242771
  C   14.41409790666998      7.49624403092649     13.32200315650661
  C   13.82613168610144      6.93616901340301     14.50716804114478
  C   12.60539725596011      7.49892057278064     14.95771743613856
  C   12.07109536327927      8.61743110864187     14.36327336714888
  C   12.72134763079727      9.23502916725931     13.27509502557658
  C   13.85928879046816      8.66949506610368     12.75517049609331
  C   14.49727098157522      3.57900654022029     15.81216038809732
  C   13.84088080245430      2.43075556352239     16.30411254233837
  C   12.76882465917687      2.55478326151543     17.16020319944450
  C   15.74403336331970      3.81713481176722     15.02259643669419
  C   16.90129943819005      3.11608986082073     15.30380283628022
  C   16.82090917495989      1.69172507065537     15.83925483231908
  H   15.86021818437826      1.48637249769905     16.30050759379193
  C   17.03121291967273      0.70234038658355     14.68469748702972
  C   17.91214722842856      1.59870302531832     16.91157558677270
  H   18.43089995035092      0.63027152737286     16.87298401029084
  C   17.34487964476879      1.81073890710787     18.32241690961921
  C   18.83950117223780      2.70437841891399     16.51760703621288
  C   18.31913827752484      3.52711506581971     15.51240877664867
  C   19.15905120353317      4.59745802032549     15.03829041727450
  C   20.37334652167593      4.88943302699911     15.75144769654457
  C   21.19030051009200      5.96671694331557     15.33312249896447
  C   20.88106807778967      6.70430289624633     14.21595795484522
  C   19.75426684710391      6.35267920077369     13.45277736638312
  C   18.93148546198961      5.32544029193386     13.85676338801487
  C   20.79030670713704      4.06547336799672     16.82422484389084
  C   20.05590295444966      2.96260872302523     17.16873123658039
  H   11.78647902963692      7.25303375196424     19.40128369387196
  H   10.45821465949490      5.24375531274395     20.10291623044779
  H   10.93529072054803      3.04249192048976     19.07504107376651
  H   16.55424359095749      4.98979529923048     12.51652315677967
  H   15.77549060974158      7.15352824988437     11.68473585731273
  H   12.05909151652057      7.02788091714694     15.76438698109713
  H   11.13212015055080      9.02236309936589     14.72990612302285
  H   12.29929173449930     10.13013258148906     12.82720639891605
  H   14.33608578097541      9.09487114205325     11.87530469510590
  H   14.09604198912560      1.44353129634124     15.93793586203937
  H   12.22159923641926      1.67065269039920     17.47540732217449
  H   16.26432577525735      0.83403002109148     13.91424505098584
  H   16.97746364914809     -0.32662907560401     15.05719518427570
  H   18.01220977308084      0.84936685181899     14.21810069724004
  H   16.79544234009927      2.75862994527777     18.36861320049719
  H   18.14196256342962      1.84152579915406     19.07197580723060
  H   16.65594398430748      1.00069876267790     18.58498890630671
  H   22.08949616370696      6.18215632319523     15.90507514697114
  H   21.52030143356397      7.52483303147503     13.90340279305939
  H   19.53623870117686      6.88184001931318     12.52924619888018
  H   18.10908692709203      5.03611473954794     13.23115920855474
  H   21.71740168860679      4.30406595329312     17.33960838200685
  H   20.38934539615375      2.29693015210840     17.96084213355647

(2S,3S)-M1 -- TS-MZ-metastable->MZ-stable (THI)
Gibbs free energy: -1485.97648037 Eh
  C    1.65939514968981     -0.91226105169911     -1.12120711859407
  C    0.33355965980516     -0.50911511362689     -1.05980877240241
  C    2.07056041107017     -2.20727135029530     -1.80109541193081
  C    2.96798721699915     -2.90949016805952     -0.76947545344165
  C    3.47706754064348     -1.73836188971602      0.02360380465329
  C    2.84829980535422     -0.53283406768745     -0.31443593714396
  C   -0.78594144010337     -1.47036913852247     -0.82420943727821
  C   -1.83589344485946     -0.75000265214006     -0.20874192507443
  C   -1.59546456791698      0.66816759176315     -0.40670234537110
  C   -0.26231460729764      0.81279028614950     -0.84196968417743
  C   -0.90440193707642     -2.87896549921517     -0.90384086329866
  C   -1.95282036555553     -3.53049493331263     -0.30108360518542
  C   -2.87367717550109     -2.84261510710272      0.52369475305966
  C   -2.79259121557362     -1.41732984267873      0.60745975808743
  C   -3.82700518437749     -3.53248648466528      1.30959404232872
  C   -4.61559786987537     -2.85681306565816      2.20995021491438
  C   -4.46513056323373     -1.46278632601845      2.36802771649073
  C   -3.58122596677932     -0.76090190387323      1.58345815289129
  C   -2.46711674402836      1.79523686155608     -0.39911711685131
  C   -1.89267643392739      3.10208831758377     -0.57824700214014
  C   -0.54876356377636      3.19926842618908     -1.01185986985240
  C    0.20854365107252      2.07665628649950     -1.23265728581894
  C   -3.88177091836897      1.76229757820404     -0.37338786580952
  C   -4.66912261030005      2.87947198659192     -0.27959446813157
  C   -4.06038018047758      4.14893689720824     -0.28071851678425
  C   -2.70296788786084      4.25660085354438     -0.46264303546800
  C    4.39430361491051     -1.83831676531398      1.08106356878445
  C    4.71169985454962     -0.72342474009700      1.81326005617367
  C    4.23891887192311      0.55029959523810      1.41219012080255
  C    3.36386827877539      0.67156815681612      0.27888970426108
  C    4.71343181183763      1.71887612740872      2.05475592220280
  C    4.43876936144237      2.96765689835472      1.55102878486062
  C    3.72316005100542      3.08127335834033      0.34554795626377
  C    3.20975270481857      1.96074946195399     -0.26825532579069
  C    2.84613226020052     -1.84451457783311     -3.08172114010299
  H    1.22467587837597     -2.81392555621619     -2.10845248448136
  H    3.80918882440985     -3.42146337829411     -1.25881763957039
  C    2.21670808769230     -3.91597825082140      0.10997697985839
  H   -0.20271170002349     -3.48426277146267     -1.45754117396412
  H   -2.04691131187163     -4.60841203543638     -0.40698693455036
  H   -3.89855022298664     -4.61326390530109      1.21286720787360
  H   -5.33231238893684     -3.39617406996604      2.82268626133525
  H   -5.04849110714428     -0.94053556331507      3.12108596150136
  H   -3.46208456938889      0.30737614185862      1.73343545417401
  H   -0.15774868880744      4.18151765529997     -1.26344370320233
  H    1.14452498428244      2.17037975529659     -1.75724286341682
  F   -4.50572596783436      0.57280946535719     -0.52951485195171
  H   -5.74804761511105      2.76617501481377     -0.25561295270046
  H   -4.67921882631476      5.03730570343659     -0.19912376736499
  H   -2.23394449629129      5.23156536130346     -0.56247614356409
  H    4.81771259146053     -2.80717864782161      1.33329268364932
  H    5.38012531647310     -0.78866683366306      2.66808277540903
  H    5.34104513073208      1.60465869384084      2.93516430280218
  H    4.82046993650485      3.85612423777373      2.04542961646166
  H    3.59494875947856      4.05462148645160     -0.11941615532865
  H    2.74999955090436      2.05419427537062     -1.23764621380911
  H    3.13344286836982     -2.76113064192920     -3.60801454592212
  H    2.22960748719458     -1.23842164061607     -3.75306289571579
  H    3.75428551234431     -1.28028381015303     -2.84302281513598
  H    1.82446242184388     -4.74128133369581     -0.49404431754440
  H    1.37669053508594     -3.43061357321132      0.61857341338995
  H    2.87971144234987     -4.33712978478621      0.87239242664149

(2S,3S)-M1 -- TS-P-E-metastable->P-E-stable (THI)
Gibbs free energy: -1485.97642010 Eh
  C    1.57456745168175     -1.19838310542552     -0.69527723552422
  C    0.28806546010529     -0.67264162893342     -0.64848427805077
  C    1.80907686029733     -2.64992597945355     -1.09704172942178
  C    2.85436870219401     -3.17523602623122     -0.09920156449385
  C    3.50746393522523     -1.89850517088378      0.34769111774215
  C    2.88271459203783     -0.75238850028768     -0.16500918809613
  C   -0.90007198228465     -1.48410504733874     -0.26317632287487
  C   -2.02331921018689     -0.63680841187145     -0.15510151129393
  C   -1.57458138867290      0.72969706637605     -0.32242343770455
  C   -0.23013608744568      0.69567048724319     -0.74544319067464
  C   -1.01352588311539     -2.80187916669010      0.23905639192628
  C   -2.21883037070081     -3.29159814938424      0.67606492518363
  C   -3.41293158007336     -2.54299397126362      0.54152102338389
  C   -3.32066441464489     -1.19673247098734      0.05568743565509
  C   -4.67590704931976     -3.11021702725322      0.82820594274742
  C   -5.83430842787069     -2.41739468145520      0.56624746233842
  C   -5.77260147852175     -1.15284169383563     -0.04754554733770
  C   -4.54621426327485     -0.59583296933628     -0.30466408502531
  C   -2.20182732154804      1.98172083399808     -0.04849123148968
  C   -1.57603083815657      3.16620171185874     -0.55652507335740
  C   -0.37682112256406      3.04416408016741     -1.30335858716981
  C    0.29033209729474      1.84744614022484     -1.37033206281687
  C   -3.33198547831938      2.13042039686517      0.78925937872375
  C   -3.85643062219246      3.37315501916931      1.05938756636395
  C   -3.28852810849831      4.52996323745799      0.48802966643936
  C   -2.16626262758389      4.42510957101561     -0.29988807563542
  C    4.55394017985903     -1.83124007117398      1.28086183603652
  C    5.00279232173332     -0.60955457985572      1.71248886938130
  C    4.53263926263172      0.57873531594052      1.10070224806599
  C    3.52830940761597      0.51144508284584      0.07662947941805
  C    5.13356369109334      1.82286520392828      1.40660861833499
  C    4.85456604553454      2.94633539013563      0.66507803323341
  C    4.00553816755934      2.84101092889858     -0.45059471861506
  C    3.37052510519354      1.65162665414770     -0.73272022985354
  C    2.36275609203388     -2.63509551326952     -2.53674127441117
  H    0.89920593615394     -3.24406667394882     -1.12097278042821
  H    3.59480802525481     -3.80668895344396     -0.61169584792633
  C    2.27446213931282     -3.96794657321073      1.07868170348471
  H   -0.15261536141854     -3.44511589699942      0.33437647759071
  H   -2.27659440400952     -4.29665573684843      1.08522729171389
  H   -4.71387409875769     -4.11964750052350      1.22851351318472
  H   -6.80260240323248     -2.85993071718916      0.77929957120276
  H   -6.66904650964616     -0.63035147309789     -0.36528547616560
  F   -4.51756541161346      0.54715101285044     -1.02860680553071
  H    0.02822638215431      3.92279952156479     -1.79869762813957
  H    1.18177122331273      1.78080007884940     -1.96996502439087
  H   -3.76509548565254      1.25424709720657      1.26062601034670
  H   -4.71000204994049      3.46393926598793      1.72513227164554
  H   -3.72325619616929      5.50408175375876      0.69370900778199
  H   -1.69682161392804      5.31435416956612     -0.71385082941424
  H    4.97373774773541     -2.74910509404898      1.68375035441747
  H    5.77268958520243     -0.53649639083833      2.47658662181867
  H    5.86052514282444      1.86052416609064      2.21407937244118
  H    5.33299105804133      3.89261159741243      0.89987120708497
  H    3.86757596478216      3.69323829549103     -1.10985950380638
  H    2.80634308430165      1.55520075356599     -1.64495088063370
  H    2.52317896255151     -3.66362047778620     -2.87754971566169
  H    1.65871483556519     -2.14903883637611     -3.21932771091896
  H    3.31654969551259     -2.09818481147195     -2.58215376154089
  H    1.73733676027385     -4.85500699182783      0.72519668798816
  H    1.58839788190545     -3.34791615516267      1.66576497527146
  H    3.07343799236702     -4.30326838491276      1.74706024745670

(2S,3S)-M1 -- TS-P-Z-metastable->P-Z-stable (THI)
Gibbs free energy: -1485.97838595 Eh
  C    1.57380500441582     -1.30418433106026     -0.80438782122183
  C    0.27700938040741     -0.81854028273216     -0.79583903968135
  C    1.90627911480419     -2.75547945472637     -1.10990856257071
  C    2.82461930220261     -3.17834447228496      0.04707050045207
  C    3.43371626691810     -1.85929327985367      0.43347356177773
  C    2.82477004406440     -0.77144050281630     -0.20392011750432
  C   -0.92585703912532     -1.61039311924311     -0.40517409328561
  C   -1.96312213762375     -0.71160638894436     -0.05867828869547
  C   -1.45849175570428      0.64254948748529     -0.19161591051593
  C   -0.20022431522877      0.56889421726349     -0.81187089084923
  C   -1.14781738528250     -2.99171695754619     -0.19916370591631
  C   -2.38010420182734     -3.45513413335319      0.19280987252165
  C   -3.48805335350036     -2.58805543609965      0.33226451521124
  C   -3.29201215541242     -1.17939757109957      0.17066436699769
  C   -4.78925591907668     -3.09175359981341      0.56829405667191
  C   -5.87798997231766     -2.25394946765950      0.57386446325287
  C   -5.70124102604671     -0.87916708250520      0.31568829824056
  C   -4.44372316771984     -0.35615470293575      0.12493195903377
  C   -1.99680124390751      1.92754481495372      0.11730785702664
  C   -1.48137123090750      3.06859934822916     -0.58689081507815
  C   -0.42267888532671      2.87351953212180     -1.50945295604966
  C    0.23156807505987      1.66855449340108     -1.57984628893529
  C   -2.90376000868328      2.20116923310635      1.16224137759961
  C   -3.41402357366575      3.44770188254604      1.41758344967595
  C   -2.99243604076124      4.53070800380045      0.62345654794442
  C   -2.03132780392202      4.34809718122332     -0.34342050682898
  C    4.42570996325936     -1.69838662191424      1.41305549851674
  C    4.84070486253305     -0.43789275900694      1.75906297976336
  C    4.37687413894233      0.68928776646028      1.03705902320423
  C    3.41409650423516      0.52480112617559     -0.01649063581536
  C    4.93217691642934      1.96851922817715      1.27842471363587
  C    4.64101228994121      3.03441874685453      0.46090113993520
  C    3.82009665451856      2.83725954468704     -0.66408880598867
  C    3.23289343141826      1.61301713125326     -0.89190211721525
  C    2.63436724220915     -2.79990552294940     -2.46717411563396
  H    1.03230924887893     -3.39017134792904     -1.20615072793747
  H    3.60862795523959     -3.86826021285718     -0.29664433313073
  C    2.06543717909475     -3.82259154978307      1.21361787640528
  H   -0.37404993368305     -3.72887986173381     -0.34574321589825
  H   -2.52953708250245     -4.52204755655423      0.33857658633758
  H   -4.91350941304234     -4.16214664690398      0.71451576672358
  H   -6.87514554756894     -2.65048934642777      0.74243790815579
  H   -6.56765138482992     -0.22663683718426      0.25471426335899
  H   -4.34276936172849      0.69646549008333     -0.11216156608896
  H   -0.11426958174134      3.70285271931754     -2.13975291719969
  H    1.01288213565391      1.53486594275521     -2.31323196501576
  F   -3.22180645149996      1.19724769508250      2.01185129518047
  H   -4.09713642253151      3.58413012149802      2.24955204053751
  H   -3.39909263501779      5.51919667567852      0.81444864838972
  H   -1.65363651762360      5.19357922773249     -0.91178350474182
  H    4.83380118412110     -2.57380367250913      1.91183381753720
  H    5.57452163469391     -0.28919276940893      2.54731781802551
  H    5.63012794419713      2.08074669200541      2.10444899931659
  H    5.08368022076363      4.00810886250273      0.64941155001067
  H    3.66490797241552      3.64761007987314     -1.37074161184324
  H    2.67848222596526      1.45103138719484     -1.80077158164362
  H    2.85274509800236     -3.84019405869214     -2.73110612299830
  H    2.01293126491738     -2.36613238880353     -3.25708283644126
  H    3.57777909782116     -2.24484611370717     -2.42644495947041
  H    1.61506780509534     -4.77258951913943      0.90615958213317
  H    1.26786018204161     -3.15856289738045      1.56574319754619
  H    2.73798520754868     -4.01974616590390      2.05431648307578

(2S,3S)-M1 -- TS-PM-Z-metastable (helicene inversion)
Gibbs free energy: -1485.98833007 Eh
  F   -4.75962164114127      1.19981257527607     -0.64464312387712
  C   -4.46203433260435      0.58750453525042      0.52312859431456
  C   -5.56182262710352      0.32566543015978      1.30334605441716
  C   -5.43873517118914     -0.48316783500371      2.43725053135689
  C   -4.22288901129696     -1.06712594184026      2.68304203339402
  C   -3.09310601306747     -0.79360264413862      1.87838418852945
  C   -3.13201981177957      0.17988264783725      0.80056789629170
  C   -1.87044876361157      0.55263879898112      0.16559269814236
  C   -1.29889613797979      1.75799492964423     -0.54464414854566
  C    0.11483667876668      1.63343750320934     -0.47884937246727
  C    0.99885636826976      2.63112985420750     -0.93526131046486
  C    0.50994253188513      3.83855575869243     -1.33794293270418
  C   -0.88435883742208      4.02728227596002     -1.46908730567964
  C   -1.80371846132532      2.94663340455669     -1.19579039864332
  C   -3.11464550011235      3.13872241999074     -1.68924286880788
  C   -3.54445078620356      4.33118177405908     -2.22678076799998
  C   -2.67489171207806      5.42943017112450     -2.33300650806908
  C   -1.35845117515804      5.25674143182809     -1.98448531378854
  C   -0.75917350348145     -0.26957682507359      0.47516060001580
  C   -0.78929353570536     -1.31732633489927      1.41523403009787
  C   -1.91558049350525     -1.53185975151824      2.14378551942849
  C    0.48143759788116      0.32806277183883      0.02372216857785
  C    1.74543001528725     -0.22143337701460      0.13324113001652
  C    3.00534855464021      0.56148217678601      0.49269186642220
  H    3.42400478340631      1.04179532786139     -0.40519156611878
  C    2.78714336468479      1.60507334066834      1.59235230377912
  C    4.02418306751715     -0.52002846070957      0.95444603507962
  H    4.08117516319052     -0.48295689431431      2.05369350714934
  C    5.43133438019853     -0.31835470674997      0.39277717777027
  C    3.38999329137335     -1.81541278851061      0.54876944320160
  C    2.09815916151977     -1.62488587956582      0.05557262679839
  C    1.40163433568636     -2.72788142815482     -0.55060894477493
  C    1.99684433587047     -4.02693353300563     -0.43857848561883
  C    1.33357438013743     -5.14722482014381     -0.99411302009821
  C    0.15308430557182     -4.99790491980300     -1.68117152728006
  C   -0.39178300315913     -3.71227367287457     -1.85966382518881
  C    0.21424368507904     -2.60635873515190     -1.30553464054765
  C    3.26465550074049     -4.17855050605376      0.17987983556999
  C    3.97135739949256     -3.08855340909580      0.62997358272237
  H   -6.52179366710767      0.71427472799459      0.97900416075621
  H   -6.30218309291757     -0.68822180438740      3.06203126529266
  H   -4.10329195604404     -1.77605909108164      3.49733748398139
  H    2.06715137574881      2.45869098328449     -0.92822887299456
  H    1.17986949463932      4.64804029536457     -1.61595621492793
  H   -3.78807703670280      2.30885503052282     -1.69773045351344
  H   -4.56444288471293      4.40828494334407     -2.59348825015864
  H   -3.02355875785667      6.37596762939549     -2.73579953521961
  H   -0.63697728451340      6.05602755540639     -2.13674132361602
  H    0.11508091630362     -1.87806353626292      1.62319898002559
  H   -1.93462822852539     -2.26987922824248      2.94064637580638
  H    2.09259352609542      2.39394375305929      1.29939618701718
  H    3.74283873103909      2.07050811012787      1.85860148674037
  H    2.38306320519319      1.11697101257007      2.48597137637244
  H    5.42402979409622     -0.40236855083600     -0.69965864844070
  H    6.13311933649610     -1.05864565095252      0.78949154359066
  H    5.80698788485360      0.67546235370089      0.65982804447927
  H    1.78956183936169     -6.12814315969729     -0.88458574253522
  H   -0.34549964122596     -5.86279687199528     -2.10897271014776
  H   -1.29781293592856     -3.58755301719078     -2.44573988085172
  H   -0.21938447378891     -1.62692253633434     -1.46475653704065
  H    3.68728826077542     -5.17755011384283      0.25550280800297
  H    4.96474721144680     -3.21243749825702      1.05263269498039

(2S,3S)-M1 -- TS-PM-Z-stable (helicene inversion)
Gibbs free energy: -1485.99226998 Eh
  F   -4.34594792604315      1.80523319955008      1.13464498557992
  C   -4.35982026893763      0.58844803885954      0.54760590249893
  C   -5.60287498744172      0.00863481529259      0.48852512234061
  C   -5.73166360647531     -1.32781226384392      0.09338556292504
  C   -4.58937138722233     -2.04880800762695     -0.14078303128498
  C   -3.31002440463028     -1.44918999043093     -0.07658262113654
  C   -3.14383704902497     -0.02596788232986      0.15627183990090
  C   -1.80982945439958      0.53934933852364      0.00428751554856
  C   -1.22164086684980      1.86460172370633     -0.41283691063718
  C    0.11530104218901      1.61253390830602     -0.81481905218704
  C    0.88495016052827      2.55782421245919     -1.52020648952883
  C    0.32269655980287      3.74235108710991     -1.90533445270967
  C   -0.95588555378551      4.10734092594875     -1.43181898001489
  C   -1.69925246273384      3.21736437137841     -0.57257301374754
  C   -2.78092650775250      3.80898235833355      0.12057058724390
  C   -3.21888909475120      5.08743889452010     -0.14114843422228
  C   -2.58769093249095      5.88146125891446     -1.11488445550967
  C   -1.45493204338009      5.39995835418726     -1.72167965025615
  C   -0.74663404124920     -0.38734362487120     -0.05876371755454
  C   -0.92441747851444     -1.77997980750496     -0.14088669277419
  C   -2.18323529780048     -2.29142394144121     -0.21848646281322
  C    0.50472597816833      0.26714731896343     -0.41309187691833
  C    1.75790095661587     -0.28868303197477     -0.37266110657671
  C    2.96470606933629      0.15454305722079     -1.18561258040858
  H    2.66239065275853      0.61791581736611     -2.12854883504166
  C    3.87620220546228      1.09786347773490     -0.38860468217959
  C    3.68383963695950     -1.19366283205293     -1.48088776654194
  H    4.77294461146856     -1.05602711860434     -1.52273565120638
  C    3.20314476363609     -1.82523474853008     -2.79428224382827
  C    3.29693004444976     -2.02398838589928     -0.28905265560260
  C    2.18984232536704     -1.47963381123470      0.35620332341096
  C    1.74995672602049     -2.02959061092490      1.60197693124120
  C    2.37086239917168     -3.24439654841662      2.04395350638800
  C    1.95253425828020     -3.83175503535942      3.26274040306471
  C    0.99406187576793     -3.23080466259772      4.04216058350291
  C    0.43363648030006     -2.00148376306719      3.64114508953567
  C    0.80026718319815     -1.41668659946309      2.45059192681752
  C    3.42516064894384     -3.81979184301235      1.28890446964136
  C    3.90598817179757     -3.20550575195832      0.15557057040333
  H   -6.45781638999003      0.59508237982137      0.80925830062171
  H   -6.71220646280396     -1.78986228876163      0.03764636038342
  H   -4.63992575536041     -3.11147460419252     -0.36008075426058
  H    1.89855054103848      2.33488110928653     -1.81916482873765
  H    0.87363615225295      4.44119922434371     -2.52932110832692
  H   -3.23423952473489      3.26930438923527      0.92635166142013
  H   -4.04697982111834      5.49174822962549      0.43461640227291
  H   -2.95436107437276      6.87956247106516     -1.33653956234915
  H   -0.88790067367292      6.02274231647841     -2.40944321179119
  H   -0.06184982895063     -2.42754966670126     -0.24833651822540
  H   -2.34544998816686     -3.35247445208031     -0.38539893931353
  H    3.34241254453170      1.99652334513732     -0.06508686541712
  H    4.73599481546877      1.40201615319155     -0.99526602168883
  H    4.24764790745655      0.58709691614158      0.50685454417831
  H    2.11245208971865     -1.93562505989524     -2.78484810681524
  H    3.64461371896363     -2.81718564291796     -2.93529862856604
  H    3.48033706008549     -1.19998902497898     -3.64945171692152
  H    2.42050156107194     -4.76062851096345      3.57956915611825
  H    0.68427596876020     -3.68728782876667      4.97780818976920
  H   -0.29158711926993     -1.50638833278837      4.28061851686250
  H    0.36646219670216     -0.46586092638168      2.16340640470171
  H    3.87600755429786     -4.74167847584447      1.64853493688094
  H    4.74825514135308     -3.62537361728416     -0.38868516815865

====================Previously reported motor========================
(S)-reported motor -- M-metastable
Gibbs free energy: -1347.49043582 Eh
  H   12.20732186694384      6.57548748777895     16.50083577608995
  C   11.98516727476871      5.59059319717988     16.89478573764026
  C   10.81574136826894      5.39242422737100     17.59191017957667
  C   10.52567459127386      4.13755762497852     18.16441401696083
  C   11.45307357087297      3.12548133044403     18.09017107176149
  C   12.68355563150001      3.30979464854649     17.41647986355055
  C   12.92772918921974      4.54509689933782     16.72523416059244
  C   14.15760774852318      4.67777890060797     16.01728422052607
  C   14.70736774003127      5.76200456761166     15.20513832214246
  C   16.10681379926982      5.59181884745077     15.15860223865751
  C   16.91978453930437      6.49375560075703     14.44121688806558
  C   16.34758883155906      7.56557649769529     13.80423195647505
  C   14.93793412986638      7.71031560816054     13.73701758709708
  C   14.08874163201946      6.75115781354821     14.38701838299720
  C   12.70578468945238      6.77933645206290     14.07549697427178
  C   12.17328853240049      7.76532215189382     13.27756071652291
  C   12.99601485800853      8.77650254890841     12.74126793260580
  C   14.35336877571459      8.73434873733362     12.95526365843795
  C   15.18190694832388      3.72990461392144     16.21432759175525
  C   14.95338785859476      2.56318833811953     16.97176106565359
  C   13.70898447414939      2.33301631087378     17.50067564185983
  C   16.44351694218459      4.28902177458030     15.72806223339189
  C   17.69870987446401      3.73154520204922     15.83755438635968
  C   18.97192964237127      4.52953302779240     16.12113510915131
  H   19.41463170661264      4.86214339326551     15.16929280658941
  C   18.79309648308826      5.72307208944427     17.05941171042194
  C   19.92585868877649      3.47305851450898     16.74180753015902
  C   19.33385857401822      2.15779837703742     16.35409996929997
  C   18.05406245902773      2.32417983914970     15.82421511725783
  C   17.38570528722619      1.20454487659558     15.22481697593069
  C   17.99188759611728     -0.08603578383988     15.37446360091194
  C   17.35334031940595     -1.22115925828235     14.81927942766407
  C   16.19006833929349     -1.09347035273480     14.09927709600781
  C   15.63576460635148      0.18381228103004     13.88708612950498
  C   16.21621507062589      1.30394834158954     14.43862316275412
  C   19.24621693442872     -0.21204641614109     16.02500240713223
  C   19.92844762332041      0.89442239438170     16.47458627653729
  H   10.11767854890411      6.21584514283691     17.71435193505565
  H    9.59076771040492      3.98638258235480     18.69640124446668
  H   11.26942676520364      2.17295515843312     18.58181015305111
  H   17.99306555768844      6.34812333377050     14.38304494403960
  H   16.96890622859730      8.28627028159805     13.27852468164023
  H   12.06300151462558      5.98807149348492     14.44323905926611
  H   11.11163834231207      7.75496962571134     13.04719472920467
  H   12.56200603881934      9.56116353437839     12.12819035537462
  H   15.00656701548295      9.47206396121966     12.49499959955992
  H   15.75151189660114      1.84818940684010     17.13695924137925
  H   13.51132231812996      1.41937016119832     18.05572565936311
  H   18.16423633016547      6.50964525515023     16.63994551999543
  H   19.77104455042178      6.15783189916818     17.29412564272095
  H   18.33310587470091      5.39110487018416     17.99676136702132
  H   17.81498442088900     -2.19609131454526     14.95564192336460
  H   15.71142321066172     -1.96975061767553     13.67183304115895
  H   14.74280203342466      0.28881773346387     13.27751541814179
  H   15.77841939981696      2.27823158770203     14.25702331149641
  H   19.68084788291382     -1.20385511094229     16.12344583791689
  H   20.91475649204824      0.79468626854468     16.92030694536122
  H   19.92994530404641      3.58559569835548     17.83612194376247
  H   20.96366436676296      3.57729834376007     16.40455952434424

(S)-reported motor -- M-stable
Gibbs free energy: -1347.49196505 Eh
  H   12.26266555398218      5.98466850320867     16.19401335461953
  C   12.01864166697983      4.92946425679996     16.23670592147017
  C   10.81787164611412      4.53538159556254     16.78087499787884
  C   10.50091244103911      3.16748911062774     16.90450499103932
  C   11.42792931485094      2.21802811427854     16.54552697066639
  C   12.68959650834686      2.58996636190473     16.02400838248183
  C   12.97080215319201      3.97900577094054     15.79164870898209
  C   14.24519440801652      4.31279673466379     15.24322528501408
  C   14.79230618657127      5.54897180359516     14.68333075335816
  C   16.18270009699670      5.37696704962064     14.53098401895585
  C   16.99791858522306      6.47118053312083     14.17653958398406
  C   16.42480418176102      7.68353266710680     13.87944457364043
  C   15.01755960325933      7.83534087096148     13.83037808766536
  C   14.16882901389350      6.73429071830685     14.19176132678121
  C   12.78273672897733      6.85725411145108     13.91949067498821
  C   12.25164889070509      8.02795111563280     13.43046923050133
  C   13.07644132902994      9.14515421314942     13.18722381989928
  C   14.43417146872021      9.03973153050326     13.36942163134779
  C   15.27326271366800      3.35421193856821     15.25346960039707
  C   14.97036054268483      1.99101460659092     15.44436858387985
  C   13.69113143210470      1.61798559450631     15.77368590735273
  C   16.54008567624700      3.99622508606504     14.88232645239111
  C   17.78164824353457      3.42149237236799     14.80955060531528
  C   18.93592394501498      3.94786817955590     13.96860150906621
  H   18.57726889317338      4.60113048150612     13.16872408700671
  C   19.99962486686133      4.66291181735385     14.81665789784889
  C   19.52267808439512      2.63007208636279     13.39045245560219
  C   19.22725246405852      1.63871399385157     14.47886805929063
  C   18.23286475604224      2.12882307637091     15.32239886684214
  C   17.93277937376478      1.45166141794655     16.54279215085268
  C   18.55379336255260      0.17848670926583     16.76284376192909
  C   18.26992081512773     -0.52912890395557     17.95644073424675
  C   17.44575315094032      0.00923962381577     18.91493702067703
  C   16.88740958467016      1.29002586422253     18.72532450903448
  C   17.12273833383115      1.99348465407429     17.56676778988798
  C   19.47536287611562     -0.33375393426997     15.81420927181632
  C   19.83418420419960      0.39518485901424     14.70290045459641
  H   10.11599155583369      5.28583745398481     17.13360712729780
  H    9.54169679876819      2.86811631198115     17.31713643017398
  H   11.21743151953086      1.16058194369465     16.68743222440717
  H   18.07584815644704      6.38147837990683     14.14777849758073
  H   17.05065380116264      8.53439957045389     13.62256227708337
  H   12.13677398778912      5.99800837317512     14.05256891966696
  H   11.18861278170956      8.08514740262453     13.21372010824529
  H   12.64248457582804     10.07074811932568     12.81995581284463
  H   15.08936057644201      9.87405316829101     13.13009589014257
  H   15.73406084055669      1.23384795991814     15.31319136300886
  H   13.44412586911799      0.56728130237768     15.90239659937048
  H   19.57811538046298      5.49536456702099     15.38756228019443
  H   20.79878320264359      5.04984971781292     14.17547801993263
  H   20.44154609372701      3.96085532910366     15.53274096275098
  H   18.73302696572068     -1.50105543135219     18.10885768636446
  H   17.23975675197876     -0.53971187154490     19.82926590546400
  H   16.26736933309996      1.72703579149096     19.50284951018552
  H   16.69044005765315      2.97936872980141     17.43405151983902
  H   19.92925479872926     -1.30327185365981     16.00514702810309
  H   20.58325485579622      0.01804726667939     14.01147563582415
  H   20.59285676539550      2.70307455500655     13.16682179804418
  H   19.00120223496104      2.35958862925931     12.46205237216781

(S)-reported motor -- P-metastable
Gibbs free energy: -1347.48828771 Eh
  H   11.71579685935320      5.46494692281530     14.91403117941198
  C   11.61569468875653      4.70120252916322     15.67611685404407
  C   10.36228092379551      4.23098904931510     15.99596758086375
  C   10.20373329788757      3.19188492444698     16.93412691552980
  C   11.31501788969752      2.59354116738338     17.47953798806737
  C   12.61880987399589      3.02408180003695     17.13943715735167
  C   12.78085587299629      4.15826442150700     16.27218851430638
  C   14.11238274059831      4.57843762368685     15.97210120643174
  C   14.66149079275148      5.75958693378574     15.30482077532893
  C   16.03350967830941      5.52540648571969     15.08286142927129
  C   16.77586381878976      6.36786173613492     14.22968354940543
  C   16.19746586780686      7.50310853412564     13.72235379259065
  C   14.89019411290088      7.89187862238716     14.11557714864073
  C   14.10861079946304      7.03024669884435     14.95961808162261
  C   12.90196305007279      7.55022058320746     15.49068113497155
  C   12.43846652635921      8.79471569276250     15.12948986395532
  C   13.15455348637481      9.58871872326100     14.21199311471064
  C   14.36402163611178      9.14680279472325     13.73008016290943
  C   15.18610758767210      3.71514912562709     16.26448543927151
  C   15.01360116293414      2.62354204004830     17.13915053844475
  C   13.75942034704884      2.31722900641929     17.60158452563589
  C   16.41631446438886      4.25491318898743     15.68888553798596
  C   17.68216006615898      3.71138998913532     15.75488644165440
  C   18.97112830427968      4.53147756695270     15.84266775829258
  H   19.33513534689113      4.75346489905744     14.82745445508946
  C   18.87131203143077      5.82394230502854     16.65376625765496
  C   19.97726159746333      3.54837405621293     16.50089206630817
  C   19.36158956338050      2.20060126486772     16.31828914725630
  C   18.04404724218226      2.30952877195175     15.87210543506859
  C   17.34254979780275      1.12890567053402     15.45202648332160
  C   17.96414166086640     -0.13707058497458     15.70988084241394
  C   17.29611135979603     -1.32840852702119     15.33750525052520
  C   16.08692475819115     -1.28414388542386     14.68639481578546
  C   15.51560210260667     -0.03942310872519     14.35910530500127
  C   16.12513493664092      1.13654719725631     14.73570165840377
  C   19.26219987948394     -0.19046957484591     16.27955085588410
  C   19.97079313032914      0.95840652471629     16.54176354997498
  H    9.48966642675555      4.65399431398906     15.50610833951404
  H    9.20894908670279      2.84156252406312     17.19417255929437
  H   11.20927519897298      1.75285712285810     18.16133178797507
  H   17.79578592357893      6.11505085363452     13.95814858402337
  H   16.75500752522464      8.15178931841344     13.05161290400385
  H   12.36080220075499      6.97947373544130     16.23585461901640
  H   11.52086498504334      9.17390313584080     15.57054872291001
  H   12.76944330147096     10.56111898859868     13.91862663429692
  H   14.95449772007192      9.77360503566415     13.06590626909955
  H   15.86799369872256      2.03404198088390     17.45462670000903
  H   13.61573871835203      1.48668958054534     18.28805278735681
  H   18.23740845629977      6.57835005085634     16.18667751008758
  H   19.87138154803537      6.25269134573938     16.78238953951718
  H   18.46260659382629      5.60724770853482     17.64691453285752
  H   17.77167770594891     -2.28120015005152     15.55706919932158
  H   15.58517391509863     -2.20354336713334     14.39886292706583
  H   14.58518028623438     -0.00389448840482     13.79960430167841
  H   15.67212949585008      2.08271089810671     14.46542292180725
  H   19.70680460006333     -1.16556136166700     16.46358421664275
  H   20.98820796663441      0.90868112525996     16.92092156745296
  H   20.07320581148078      3.78694272433386     17.56986725576780
  H   20.98271157930857      3.60657775538221     16.06933330691508

(S)-reported motor -- P-stable
Gibbs free energy: -1347.49295503 Eh
  H   11.99786685177039      5.43068989400145     13.79335196782270
  C   11.82248099306789      4.46154879280484     14.24465166046910
  C   10.54698974855816      3.94686671822333     14.25654312684597
  C   10.29455202008349      2.66551610587926     14.78739928190164
  C   11.34278378825400      1.89348195356608     15.22719875328600
  C   12.67229942283325      2.37776802446609     15.19032017868381
  C   12.91771949208636      3.72819830453842     14.76756082264126
  C   14.26505838464558      4.19440081633513     14.78704420274752
  C   14.85101851328830      5.48468407300278     14.42490618438835
  C   16.21654179856446      5.27650460274722     14.14537973831170
  C   17.00893985336072      6.33469267473452     13.65343573697235
  C   16.45353807569249      7.57820118707337     13.47359896117890
  C   15.13322784724936      7.86014391247656     13.90188683667730
  C   14.32491751627935      6.80781907042652     14.44964962245289
  C   13.11206677839814      7.17130220202961     15.08836557434030
  C   12.66546629005362      8.47190504880707     15.08139756449316
  C   13.40754282051433      9.48252898056880     14.43564174123564
  C   14.62443208052975      9.18067522469883     13.87310030239851
  C   15.32031878249020      3.28466509238111     14.98244123656399
  C   15.05974812543699      1.93768695157871     15.30249345377066
  C   13.76361423877832      1.51666191336463     15.46467483916232
  C   16.58306113887085      3.92266748789559     14.58690482013765
  C   17.83522879606262      3.36769255370537     14.59315728172033
  C   18.98360792407196      3.79112187779449     13.68798508366117
  H   18.61759856569951      4.29907234316247     12.79170439383788
  C   20.00974964504925      4.66326282293244     14.42874183899827
  C   19.61962979001213      2.41962557975406     13.32962805167051
  C   19.33657887416081      1.60046040461786     14.55622489084076
  C   18.31418900230357      2.18325811497466     15.30153108826470
  C   18.00917985933144      1.69017314746413     16.60591628654737
  C   18.66485862610144      0.48780394980809     17.02931368898717
  C   18.37866483574001     -0.03748960863240     18.31316840956736
  C   17.51704903002865      0.61219813923088     19.16360875260133
  C   16.92011957925846      1.82717956325889     18.76862743493045
  C   17.15767133685635      2.35250443568925     17.51967126694324
  C   19.61997488656498     -0.13323725089928     16.18446396963512
  C   19.97615931644535      0.42660657456407     14.97817002958467
  H    9.72985879156265      4.52813947180117     13.83856742882693
  H    9.28038756069758      2.27701543445243     14.80910197578319
  H   11.17073549122686      0.87899736429099     15.57918019197731
  H   18.05017708247950      6.18650118211047     13.39980932489296
  H   17.05007421263435      8.38612206569035     13.05747985939321
  H   12.54917153954636      6.41703542113350     15.62624315274662
  H   11.74038635700467      8.72519039889850     15.59158631752087
  H   13.03460478200389     10.50260032647151     14.41970012270103
  H   15.23436617252559      9.96201470385899     13.42575140013422
  H   15.87011032171489      1.22806509758165     15.41327953543877
  H   13.55545106925601      0.48610280562276     15.74117379596553
  H   19.55235080472454      5.56107431309822     14.85412038558254
  H   20.81097960620032      4.96880800932649     13.74739892599296
  H   20.45473097964183      4.09345778483936     15.25205256298080
  H   18.86970992189035     -0.95755425580167     18.62073851673620
  H   17.30922842173735      0.20354311567696     20.14830671632827
  H   16.26836746626492      2.35537117657327     19.45871068236988
  H   16.69507445127452      3.28925443636862     17.22793476092339
  H   20.10003526924140     -1.04602470757083     16.52912921032841
  H   20.74844194572877     -0.02820871132431     14.36320990964780
  H   20.69081229393056      2.49223944754041     13.11040060299022
  H   19.12318083022018      1.98943344033613     12.44900554646638

(S)-reported motor -- TS-M-metastable->M-stable (THI)
Gibbs free energy: -1347.45058580 Eh
  C    1.69037125805816     -0.99703487107718     -0.92893358551029
  C    0.40767402092651     -0.49421153173848     -1.07137763853584
  C    1.94919627940159     -2.45848130765236     -1.29566232994505
  C    3.14341583646106     -2.91658257579211     -0.45194290912903
  C    3.57820224400569     -1.67904872251134      0.25115503601130
  C    2.88191013139693     -0.54073302862703     -0.17003563110293
  C   -0.78015332695081     -1.38906831883443     -0.96469867809757
  C   -1.76275420037551     -0.69372723781211     -0.22901876250931
  C   -1.45304524435668      0.73378405549537     -0.30533580824998
  C   -0.16224918407887      0.85073957083008     -0.86027699819329
  C   -1.05338144724448     -2.70504420319190     -1.39866902634479
  C   -2.18456873375946     -3.35659691954935     -0.96048485407848
  C   -3.02080410831087     -2.77999430743496      0.02271662796533
  C   -2.78754230224051     -1.42423559683527      0.43329290061506
  C   -4.06033954815193     -3.51924445189340      0.63741017639003
  C   -4.78284978621939     -2.98999464664970      1.67908451473193
  C   -4.47352993628857     -1.70116197332429      2.16436128316066
  C   -3.50557871873238     -0.93794230478415      1.55583247785122
  C   -2.30661309673677      1.87341066085925     -0.21015574621409
  C   -1.76255406456715      3.15136851533999     -0.58216774048006
  C   -0.49710125238712      3.21216263721872     -1.20902715766233
  C    0.25125645554001      2.07750583186588     -1.40293099770423
  C   -3.68920829127302      1.82698501340060      0.10529543738082
  C   -4.44646505600452      2.97200986686825      0.18614840010502
  C   -3.87126760964157      4.23564460010798     -0.05879225545618
  C   -2.55982215657973      4.31500179589468     -0.45710286837101
  C    4.52380546147194     -1.65934867465164      1.28973217152733
  C    4.80501922558164     -0.48172737846450      1.92885520065420
  C    4.25863553450340      0.73319238723790      1.44681334977094
  C    3.35253959963124      0.72829161241307      0.33125498431841
  C    4.67841357713297      1.96516911364285      2.00192826504921
  C    4.31102974315174      3.16296447201161      1.43633193377536
  C    3.54903284749455      3.15740472138694      0.25555743162779
  C    3.09430061366247      1.97032129816154     -0.27471959584603
  C    2.18844497343962     -2.59880777564456     -2.80293004553455
  H    1.08945427904477     -3.06558213229291     -1.01235152538340
  H    3.95968553272125     -3.31534075777372     -1.06987599926501
  H    2.86944410909044     -3.70711037521396      0.25751012285020
  H   -0.43383403253940     -3.18553305733415     -2.14617314070019
  H   -2.42297038776641     -4.34629507830612     -1.34136479250537
  H   -4.25189197177253     -4.53222872443412      0.29132982817726
  H   -5.56529815980387     -3.57395962430011      2.15510137615448
  H   -4.99406701354986     -1.31451411298140      3.03598402000884
  H   -3.24889064742504      0.03283020473396      1.96670424296684
  H   -0.16435654765079      4.16202524374504     -1.61982833237308
  H    1.10851719434222      2.12293694732987     -2.05920038530351
  H   -4.17197948297575      0.87098161918450      0.25709147710102
  H   -5.50321137291262      2.89822480457426      0.42731919561768
  H   -4.47538362536530      5.13437096822493      0.02647839957281
  H   -2.11782637156444      5.27409999093812     -0.71665933343954
  H    4.98998378945023     -2.59035132967046      1.60192864609362
  H    5.48880317566368     -0.45210212082168      2.77351993506992
  H    5.33546962212743      1.94205129622002      2.86785554278352
  H    4.64955268203540      4.10140222684882      1.86561804482611
  H    3.33208831715316      4.09093466419463     -0.25612499811051
  H    2.58261438816268      1.97728730732183     -1.21917294262927
  H    2.35266998854456     -3.64961801214994     -3.06758178703424
  H    1.33667407044586     -2.22121373189737     -3.37801121719779
  H    3.07542272658417     -2.02746654240597     -3.10126393924994

(S)-reported motor -- TS-P-metastable->P-stable (THI)
Gibbs free energy: -1347.45144108 Eh
  C    1.55402484647344     -1.19055055658827     -0.74466678392932
  C    0.28336385177482     -0.64595881916803     -0.62069092470642
  C    1.73819863000193     -2.64076244640493     -1.17490380346838
  C    2.71620597050954     -3.20533895951071     -0.14037312885116
  C    3.43394114059966     -1.96949051604982      0.31811314487544
  C    2.87669078412587     -0.79730856867347     -0.21355597372175
  C   -0.88171142008039     -1.45724032031210     -0.18771443649818
  C   -2.00302350601086     -0.61877509973966     -0.03119377901789
  C   -1.56879087041957      0.75201271619705     -0.23818830748969
  C   -0.23374943233971      0.72251316116331     -0.69344130215293
  C   -0.95719146506988     -2.78153316355709      0.30772031428404
  C   -2.15534155487151     -3.30023766378211      0.72877850281216
  C   -3.35627755643147     -2.55503928390349      0.62203095672428
  C   -3.29373461089595     -1.18389792520931      0.21048299371665
  C   -4.61330124641507     -3.14711717786184      0.88370812566643
  C   -5.78027457298137     -2.44908437148992      0.67853863387886
  C   -5.72645817898587     -1.13448826772704      0.17496501833612
  C   -4.51629903923944     -0.51758092902707     -0.04911513768769
  C   -2.20925596822616      2.00732549154652     -0.00377363261716
  C   -1.60979693688765      3.17992088739372     -0.57259737902791
  C   -0.40264476097967      3.05519090684763     -1.30487313361187
  C    0.28170580112571      1.86702457184972     -1.33445696588299
  C   -3.32450137423252      2.18378284829003      0.85155333799236
  C   -3.87485462255825      3.42818825630127      1.05792170794773
  C   -3.34423289035058      4.56308335860989      0.41266961046155
  C   -2.22521604048585      4.43785051016090     -0.37662777151699
  C    4.47742242128840     -1.94219553780710      1.25569408410957
  C    4.99963189476767     -0.73807210709208      1.65630201178615
  C    4.59412048105085      0.46372500262830      1.02408999562249
  C    3.57435810628699      0.43585654641549      0.01373545060213
  C    5.25841885182498      1.68118772446182      1.30562346762932
  C    5.01488533237739      2.81044606869760      0.56034096622481
  C    4.13229625069424      2.74102945599199     -0.53293244457731
  C    3.43972329570393      1.58022607975037     -0.79571338638636
  C    2.35255034413847     -2.63139087865173     -2.58862205226530
  H    0.79949595346509     -3.18527602902620     -1.24237083361338
  H    3.41063291587268     -3.94555595298414     -0.55596240536469
  H    2.19082901402997     -3.68217558582556      0.69855666909845
  H   -0.07457827002427     -3.40018773036031      0.40210262494356
  H   -2.20085284340101     -4.31606680938432      1.11302435416593
  H   -4.64005264222853     -4.17992944661795      1.22327025543441
  H   -6.74103390516551     -2.91867441416809      0.86927903043224
  H   -6.64778530043608     -0.60674933210112     -0.05510162634084
  H   -4.50003813112758      0.47732689644933     -0.47830630646837
  H   -0.00513082180092      3.92739355758602     -1.81737725625226
  H    1.18837105263046      1.80236064197006     -1.91187837825047
  H   -3.72013633980261      1.33122688998988      1.39121292928832
  H   -4.71529081217202      3.53748857858162      1.73757207414599
  H   -3.79857607121512      5.53745791656609      0.56828221876053
  H   -1.77578626669102      5.31321973155886     -0.83955056883165
  H    4.83721311546675     -2.87504295553780      1.68234566999018
  H    5.77454839591984     -0.69352732013505      2.41741552861457
  H    6.00038653450953      1.69386689762260      2.10014247802465
  H    5.54112694367869      3.73528736195744      0.77764811201402
  H    4.01351397747461      3.59870319126456     -1.18885556063879
  H    2.84219070162448      1.50686189181941     -1.69047516450759
  H    2.47315475831851     -3.66154733933374     -2.94044812070459
  H    1.70338387336306     -2.09943827813380     -3.29119628464875
  H    3.33373221242887     -2.14454335550763     -2.58689741855227

(S)-reported motor -- TS-PM-metastable (helicene inversion)
Gibbs free energy: -1347.47572729 Eh
  H   -4.41956574832671      1.86388193675986      0.28933577582356
  C   -4.36010661389953      0.93579782535087      0.81907327378764
  C   -5.53832351681910      0.47758768262363      1.36452035550357
  C   -5.58166086639453     -0.73234266135176      2.07316984148972
  C   -4.41869642499530     -1.44662454140166      2.20995181075168
  C   -3.19595550330772     -0.99741679656034      1.65795018811775
  C   -3.12707917003884      0.24509379825712      0.91739099881709
  C   -1.84938599616184      0.64627146976145      0.36076920642674
  C   -1.29082241571521      1.83380957722162     -0.38380549797506
  C    0.10506609680971      1.60833707950088     -0.50106817398500
  C    0.96014598420014      2.41673630758364     -1.27347282066750
  C    0.47502999712252      3.53423678711377     -1.88147284261209
  C   -0.89062104365727      3.87568854097743     -1.75199029002955
  C   -1.80770706719700      3.03280407007694     -1.01327159772959
  C   -3.14335376841094      3.50369896599591     -0.98705857491354
  C   -3.55825644199447      4.65977345122913     -1.60867703642616
  C   -2.65293182316989      5.45627412169533     -2.32593187282252
  C   -1.34193888738261      5.05732355328544     -2.38571424897685
  C   -0.76161115287894     -0.23954134486857      0.56895758563184
  C   -0.84467014558922     -1.40390440980891      1.35391337030056
  C   -2.04230396485183     -1.78419976818393      1.87733341030610
  C    0.47081427801976      0.32692471458253      0.05928616596758
  C    1.73748056207698     -0.21903684367703      0.14050571749034
  C    3.01489076306083      0.58086734970393      0.40360479190540
  H    3.47259057560067      0.86926825665919     -0.55578340733534
  C    2.85376867579920      1.80990889436610      1.29617583312796
  C    3.95535139121161     -0.46813729639309      1.05853535534922
  C    3.38673070652803     -1.78423910276379      0.64151412715723
  C    2.10421824330943     -1.62354362335412      0.11564948299756
  C    1.44317031981608     -2.74225428773028     -0.49463466967089
  C    2.06989186643275     -4.02580182411760     -0.37597386171854
  C    1.44163843447072     -5.16024774052645     -0.94388527721482
  C    0.26405931142250     -5.03807189786392     -1.64124473844406
  C   -0.31615827385448     -3.76686205586189     -1.81620529183435
  C    0.25621392569362     -2.64758768657857     -1.25410511371783
  C    3.33111874251809     -4.14670032308652      0.26248233357527
  C    3.99948925196361     -3.04092909621285      0.73425961558427
  H   -6.44132939341220      1.06794867586926      1.23677628263598
  H   -6.51196570528479     -1.09196924829351      2.50277019759328
  H   -4.41013080567398     -2.38697137886436      2.75584295597919
  H    1.99874432798465      2.13556829149889     -1.40320582757643
  H    1.12119531618358      4.17155716122472     -2.47921972980160
  H   -3.89346750456143      2.96320782171592     -0.44821666271674
  H   -4.60174589765651      4.95244431230131     -1.53312087848618
  H   -2.98236220089033      6.36694328982957     -2.81738026224760
  H   -0.60994182200350      5.64971379080832     -2.92933655489877
  H    0.04721079715209     -1.98870626216599      1.54558505463830
  H   -2.12922823281560     -2.68670004108151      2.47647271894996
  H    2.26350954792708      2.60220655220430      0.83346480331246
  H    3.84075870178042      2.21925887194312      1.53853315280845
  H    2.36155439745414      1.52699329846147      2.23317303251642
  H    1.92076235806766     -6.12996236669589     -0.83321674878311
  H   -0.20773863723811     -5.91377590825290     -2.07734387699591
  H   -1.22380876783830     -3.66551586511511     -2.40430960668549
  H   -0.20315394787805     -1.67810745445544     -1.40608233199537
  H    3.78014739625260     -5.13413925443570      0.33752860360339
  H    4.98802940315030     -3.13634123573532      1.17578807423316
  H    3.91111332203304     -0.36016678511921      2.15200683936502
  H    5.00391704585641     -0.34948934804543      0.76461684051420

(S)-reported motor -- TS-PM-stable (helicene inversion)
Gibbs free energy: -1347.47760923 Eh
  H   -4.27984900049919      1.77541418531149      0.56431296999961
  C   -4.31783984338307      0.71500580738334      0.41383915703782
  C   -5.54715312090912      0.11866364302138      0.58419574162935
  C   -5.69147049353915     -1.27388425839975      0.48580221207820
  C   -4.56890413052754     -2.03262626531005      0.27115101943281
  C   -3.29066657665149     -1.44537818930623      0.11759448324373
  C   -3.13347361578268     -0.00754493439823      0.12811826473037
  C   -1.80977939916978      0.53546185053280     -0.10197201056854
  C   -1.22860607990330      1.86732966635124     -0.49416721725284
  C    0.14891617388071      1.65017098814142     -0.76157739364754
  C    0.99331768816917      2.65875689053238     -1.26045117487499
  C    0.48062222059781      3.88248355608038     -1.58217417873000
  C   -0.87287032536362      4.18141680474188     -1.32039920281840
  C   -1.74099484726057      3.20105337703127     -0.70749245448224
  C   -3.02221658474635      3.68761756399230     -0.34749867904560
  C   -3.45647075863427      4.96083986585132     -0.63606126569729
  C   -2.62494113379048      5.87055751164104     -1.31023920970844
  C   -1.34925101689511      5.47920068296432     -1.62564204918253
  C   -0.73777530633251     -0.38293439790231     -0.11381476865572
  C   -0.91795497990936     -1.77793506058607     -0.11346748845868
  C   -2.17471724274675     -2.29918446983996     -0.03513436771054
  C    0.52152909746010      0.28630778435686     -0.40527739926468
  C    1.77559063131893     -0.27034992556326     -0.35451706962651
  C    2.99916577763911      0.20214008618672     -1.12872408822091
  H    2.71399053774239      0.74075509819926     -2.03567871029924
  C    3.94116622152348      1.05241902027832     -0.26132838967569
  C    3.68618717194101     -1.14175254247579     -1.49282363517620
  C    3.28760877653269     -2.03340215249045     -0.35483758050179
  C    2.19288380269491     -1.49841698894515      0.32024098862578
  C    1.75698941408011     -2.08504765985966      1.54921964443011
  C    2.36742397205666     -3.31997246745840      1.94581544097615
  C    1.95011354159339     -3.94295956649608      3.14706967570891
  C    1.00026405115108     -3.35932261921577      3.95001917765809
  C    0.44628613802190     -2.11405356438414      3.59082840811321
  C    0.81294282999254     -1.49334563325904      2.41871529351892
  C    3.40781538225621     -3.88193140774981      1.16186051815034
  C    3.88578408056003     -3.23671001450575      0.04457150032005
  H   -6.40765269000765      0.74087100831035      0.81359549216156
  H   -6.66475469381320     -1.74028433016831      0.60667480680239
  H   -4.63561207318781     -3.11717394766300      0.23133332883889
  H    2.04294012212961      2.47022312036528     -1.42915494912333
  H    1.11276421941224      4.64970774255715     -2.02148711610905
  H   -3.69237623035758      3.06789572999500      0.21285862858607
  H   -4.45187230959109      5.26250423714250     -0.32249064330341
  H   -2.97610498845533      6.87047087608505     -1.54745402494525
  H   -0.66174894625476      6.17113545320846     -2.10610223444862
  H   -0.06209881108193     -2.43218696364292     -0.22911965278791
  H   -2.33608501597108     -3.37306544839061     -0.07679453477177
  H    3.43732940433384      1.93174764440346      0.15014706274943
  H    4.80179211662263      1.38700163990801     -0.85026371791600
  H    4.30930709393689      0.45472646311346      0.58007837686713
  H    2.41025614997977     -4.88632895988832      3.43087039503447
  H    0.69023422161379     -3.84356993874742      4.87152601234937
  H   -0.27565012283593     -1.63673780419181      4.24729286686654
  H    0.38215521254123     -0.53267726150469      2.15967341287176
  H    3.85086568332341     -4.82057260047777      1.48603967427644
  H    4.71808126903420     -3.64840352907311     -0.52036743494467
  H    4.77330507388402     -1.04896807037373     -1.59457966807693
  H    3.29164226157686     -1.52388732541888     -2.44452224303219

================================M0================================
(2S,3S)-M0 -- M-metastable
Gibbs free energy: -1386.76753192 Eh
  H      12.207878      6.574230     16.505719
  C      11.985504      5.588922     16.898918
  C      10.815888      5.389982     17.595491
  C      10.525812      4.134493     18.166620
  C      11.453289      3.122544     18.091589
  C      12.683985      3.307521     17.418466
  C      12.928224      4.543672     16.728713
  C      14.158047      4.677215     16.020977
  C      14.707278      5.761341     15.208013
  C      16.106300      5.589510     15.158286
  C      16.918816      6.486454     14.434340
  C      16.346840      7.557993     13.796703
  C      14.937238      7.706440     13.735458
  C      14.088044      6.750465     14.390287
  C      12.704071      6.781666     14.083688
  C      12.171108      7.767647     13.286032
  C      12.994330      8.775840     12.744950
  C      14.352357      8.730538     12.954013
  C      15.182175      3.728889     16.216913
  C      14.953629      2.561128     16.972589
  C      13.709175      2.330383     17.501260
  C      16.443372      4.287826     15.729425
  C      17.698977      3.731613     15.838415
  C      18.970582      4.525943     16.123123
  H      19.426832      4.841968     15.170289
  C      18.794509      5.731694     17.045913
  C      19.931070      3.476134     16.758570
  H      19.857008      3.582973     17.852940
  C      21.391681      3.649624     16.349754
  C      19.331015      2.158978     16.364485
  C      18.055393      2.325423     15.825462
  C      17.387814      1.208077     15.221633
  C      17.989877     -0.083788     15.374229
  C      17.351947     -1.217230     14.814639
  C      16.193246     -1.086135     14.088062
  C      15.642796      0.192663     13.873763
  C      16.222774      1.311017     14.429107
  C      19.237858     -0.212124     16.035584
  C      19.919919      0.892949     16.489693
  H      10.117769      6.213287     17.718392
  H       9.590731      3.982601     18.698099
  H      11.269368      2.169461     18.582056
  H      17.991138      6.335579     14.370331
  H      16.967643      8.275154     13.265581
  H      12.060452      5.992814     14.455130
  H      11.108573      7.759571     13.059683
  H      12.560015      9.560593     12.132209
  H      15.005786      9.465736     12.490057
  H      15.751568      1.845485     17.136042
  H      13.511258      1.415745     18.054575
  H      18.197068      6.529872     16.603309
  H      19.775302      6.147036     17.303421
  H      18.301038      5.419602     17.972858
  H      21.510952      3.483657     15.273285
  H      22.043732      2.948032     16.879491
  H      21.736136      4.663162     16.582077
  H      17.810297     -2.193397     14.953308
  H      15.714937     -1.960952     13.657230
  H      14.753208      0.299899     13.259667
  H      15.788150      2.286537     14.246216
  H      19.667700     -1.205283     16.141598
  H      20.900360      0.784899     16.945433

(2S,3S)-M0 -- M-stable
Gibbs free energy: -1386.76885563 Eh
  H   12.25870340044056      5.98524898344357     16.19365635667465
  C   12.01498139391617      4.92990044620431     16.23609821943158
  C   10.81390196004779      4.53527728050071     16.77924020669370
  C   10.49751333947822      3.16726536757627     16.90258478361133
  C   11.42534092185248      2.21826030400198     16.54443743459171
  C   12.68736355140727      2.59066559574231     16.02415095161222
  C   12.96806190263391      3.97990204813072     15.79204426866820
  C   14.24287416014314      4.31437175860805     15.24500436418734
  C   14.79013764594716      5.55026653752968     14.68420816439585
  C   16.18047543353917      5.37789400523039     14.53211004442596
  C   16.99639178512066      6.47101245672614     14.17625679422306
  C   16.42387591453097      7.68345098962932     13.87843328151854
  C   15.01663537783612      7.83603788266243     13.83008158583810
  C   14.16722466767209      6.73563414255817     14.19213947027399
  C   12.78114227762021      6.85972306074943     13.92042831773309
  C   12.25069031964060      8.03083309844765     13.43165884705612
  C   13.07616944996412      9.14740294109379     13.18790226480074
  C   14.43393722731416      9.04079352953155     13.36923824068770
  C   15.27138668117184      3.35624520126338     15.25733858188706
  C   14.96906266720925      1.99281397232954     15.44752353306352
  C   13.68957728269389      1.61903900594809     15.77505938199921
  C   16.53807716182823      3.99816009771856     14.88608272956937
  C   17.78006293771800      3.42458901010030     14.81394199022892
  C   18.93248059307284      3.94483522682967     13.96896196743675
  H   18.57438777304579      4.59816558499497     13.16760341922304
  C   20.00172356288492      4.65645169297803     14.81145826498223
  C   19.50967870041285      2.62367448887769     13.37539487583319
  H   20.59065408436536      2.71285222397116     13.20153706780254
  C   18.81580804083950      2.22718391815762     12.06609989496115
  C   19.22622650132448      1.64445740711751     14.48345177816395
  C   18.23196335840717      2.13203922922503     15.32704549972319
  C   17.93277861353927      1.45277557213881     16.54641074940522
  C   18.55553542592211      0.17981203396722     16.76404459398724
  C   18.27312265798836     -0.52974294707028     17.95694681950326
  C   17.44892322657908      0.00631960208534     18.91665398797393
  C   16.88887693775241      1.28677591476907     18.72928002274263
  C   17.12289436461153      1.99223946738033     17.57171569435230
  C   19.47666131635246     -0.33064897063533     15.81400540701339
  C   19.83330428965994      0.40064947083811     14.70322397750395
  H   10.11156762667368      5.28562455906715     17.13130103032839
  H    9.53814004862799      2.86729691553581     17.31441129240168
  H   11.21508687400059      1.16074370612892     16.68621261040716
  H   18.07422728534430      6.37992240161288     14.14726243069486
  H   17.05000887982735      8.53382268485277     13.62059082102675
  H   12.13432465197742      6.00113711736498     14.05365333904205
  H   11.18755643813066      8.08880831271658     13.21559342222333
  H   12.64272644326119     10.07334702941243     12.82092062377362
  H   15.08973299513918      9.87451260195670     13.12946846555062
  H   15.73368547445570      1.23632595656959     15.31755670717568
  H   13.44280119279243      0.56823200533150     15.90330929455040
  H   19.58612143608925      5.49311419688718     15.38072621181231
  H   20.80156890807891      5.03718571191729     14.16723608303103
  H   20.44203708488787      3.95498329106717     15.52903460845434
  H   17.73057926216000      2.17409764092897     12.21108644191604
  H   19.16208208771092      1.24674620550710     11.72322133337968
  H   19.02435125119859      2.96050727401568     11.28015487054317
  H   18.73738390657374     -1.50138467344940     18.10769999857017
  H   17.24413365662762     -0.54417832366346     19.83032935510558
  H   16.26866798060203      1.72180648376768     19.50778318757478
  H   16.68944165640538      2.97786575803661     17.44061831073250
  H   19.93123804204277     -1.30017825788692     16.00339031925247
  H   20.58158991090792      0.02493377097135     14.00973540867290

(2S,3S)-M0 -- P-metastable
Gibbs free energy: -1386.76542005 Eh
  H   11.71396862837065      5.46916877428965     14.92442561361503
  C   11.61499497786390      4.70370553755368     15.68482436108529
  C   10.36183315553304      4.23397330643292     16.00614246989103
  C   10.20378735561408      3.19280512087183     16.94209960488346
  C   11.31543419557677      2.59198223116249     17.48402649358573
  C   12.61902305630126      3.02213136424468     17.14243632706718
  C   12.78072022655236      4.15806031009414     16.27744453930051
  C   14.11219905809795      4.57744409963879     15.97606166191394
  C   14.66109590215261      5.75817107911573     15.30745710228318
  C   16.03206512266968      5.52244989907735     15.08231903733107
  C   16.77251826228785      6.36088939841490     14.22366418433787
  C   16.19393921334905      7.49568252114191     13.71543812666400
  C   14.88885849954399      7.88761005209564     14.11306586192152
  C   14.10884308943903      7.02888556105082     14.96152959780244
  C   12.90486693684197      7.55154957155951     15.49595500406143
  C   12.44196075043959      8.79608696315766     15.13411811359226
  C   13.15598893962352      9.58715379770851     14.21246645762164
  C   14.36301250449190      9.14248803633863     13.72696396662772
  C   15.18567641617591      3.71293359558293     16.26591070794937
  C   15.01350004301142      2.61922303549741     17.13789360417691
  C   13.75957793230548      2.31287406133042     17.60104372085151
  C   16.41539472594172      4.25264670007855     15.68926074961532
  C   17.68175432691063      3.71084216689627     15.75457782664554
  C   18.96878135863321      4.52835966627434     15.84622933637806
  H   19.34822192953931      4.73557859462843     14.83201933725197
  C   18.86789137764400      5.83051958472841     16.64146318618388
  C   19.98118321593775      3.55331057313277     16.51941372051143
  H   19.99462931195177      3.78646960852507     17.59636994437503
  C   21.40409378023964      3.67105919433205     15.97878871593157
  C   19.35889823555354      2.20289267062668     16.32908852520443
  C   18.04533903269092      2.31029305660477     15.87208458046780
  C   17.34536273061293      1.13110432944002     15.44660742436436
  C   17.96380603729005     -0.13549130345474     15.70752763430318
  C   17.29694416813473     -1.32587768698996     15.32968500419933
  C   16.09198527906793     -1.27945575923960     14.67107920671152
  C   15.52348625787853     -0.03372942766210     14.34195140685159
  C   16.13198824082466      1.14111932285713     14.72327122898092
  C   19.25607690976611     -0.18933844361801     16.28934843867742
  C   19.96366880262274      0.95903514650471     16.55763085739539
  H    9.48839078846162      4.65884681666092     15.51934912394941
  H    9.20909216749589      2.84292410956957     17.20305119200399
  H   11.21024309559177      1.74985633893561     18.16410963213273
  H   17.79052565484527      6.10419105308645     13.94818792088661
  H   16.74952115735598      8.14137195222958     13.04019822865814
  H   12.36566896484647      6.98289033729610     16.24417323227785
  H   11.52661919419787      9.17755578431517     15.57788877207941
  H   12.77130227979036     10.55955646193328     13.91854919878843
  H   14.95193177914519      9.76710951952122     13.05935295539409
  H   15.86787178121167      2.02825353733880     17.45071728993360
  H   13.61586888095932      1.48052631889178     18.28531286224339
  H   18.26464208147124      6.59280179010832     16.14746239272296
  H   19.87094128336987      6.24327348581970     16.79746097834149
  H   18.42321121257859      5.63214071620662     17.62273031800265
  H   21.43943088949321      3.37943380773969     14.92316817211604
  H   22.09965758867123      3.03418436564276     16.53431148213634
  H   21.75958394447152      4.70363810675515     16.06293200392926
  H   17.76983763292902     -2.27947296915329     15.55154887067776
  H   15.59102164069861     -2.19801679810914     14.37947534060688
  H   14.59608353801173      0.00315606006902     13.77755056034912
  H   15.68141984960141      2.08825965425369     14.45205701472913
  H   19.69713077451256     -1.16462496545410     16.48094026552244
  H   20.97581383280626      0.90331820631843     16.94881851190523

(2S,3S)-M0 -- P-stable
Gibbs free energy: -1386.76991992 Eh
  H   11.99971949934571      5.42786607208808     13.77799613463142
  C   11.82266070146215      4.45986753760770     14.23133887914644
  C   10.54820268968413      3.94257420777102     14.23538555196530
  C   10.29446395296285      2.66258671941001     14.76897740136023
  C   11.34090857450587      1.89431246430564     15.21943752395043
  C   12.66973717162997      2.38108078091935     15.19065195450836
  C   12.91545273553532      3.73062210832144     14.76512486965693
  C   14.26140717366345      4.20002120970323     14.79290843407085
  C   14.84686238828700      5.49089478454880     14.43143306589472
  C   16.21446166276350      5.28460819641074     14.16201784732713
  C   17.01069656741683      6.34345223194870     13.67818126887806
  C   16.45529161243380      7.58607001316569     13.49272803106511
  C   15.13015781914223      7.86595183125710     13.90767261674358
  C   14.31836024100566      6.81319265580733     14.44971110044735
  C   13.09929803122136      7.17602299277914     15.07679548941888
  C   12.65081664506361      8.47595282564833     15.06354339022813
  C   13.39719447206949      9.48665162305412     14.42295050581982
  C   14.61966174846144      9.18565751059567     13.87213401504454
  C   15.31740027307921      3.29303816169255     14.99875653635726
  C   15.05721200241622      1.94661018878452     15.32139035117130
  C   13.76078158733212      1.52336988018599     15.47600846191805
  C   16.58059496440829      3.93198215364729     14.60612532194220
  C   17.83197657290109      3.37590900690425     14.60721624833374
  C   18.97519400682368      3.78928253363545     13.69297901840657
  H   18.60795726911813      4.30616761179955     12.80114961061903
  C   20.02217542318516      4.64225913192082     14.42474806989570
  C   19.58395656270219      2.40681711955466     13.30656226041180
  H   20.66209821248958      2.49365130580147     13.11502749380840
  C   18.89566915844771      1.79609917330216     12.07935816826508
  C   19.32345321528584      1.60307773850818     14.55338333632995
  C   18.31069281885136      2.18705576533297     15.30910519051743
  C   18.01458344086760      1.69128269237858     16.61408210591231
  C   18.67243487028179      0.48694134921133     17.02927481418379
  C   18.39607673947746     -0.04024139484947     18.31466138913185
  C   17.54161045292185      0.60845769208969     19.17293357678080
  C   16.94159601438716      1.82435167375017     18.78490579979547
  C   17.17013566102928      2.35223953711966     17.53546886128785
  C   19.61826198149664     -0.13481511027159     16.17460238935746
  C   19.96285219697934      0.42605122757774     14.96496154805122
  H    9.73316779733370      4.52071509202504     13.80906380474683
  H    9.28098281634655      2.27201514416312     14.78449266714966
  H   11.16815246110757      0.88075934451327     15.57375356880050
  H   18.05506501861842      6.19595425521005     13.43696802427564
  H   17.05467006231621      8.39521369484067     13.08311352667880
  H   12.53237732926803      6.42208285362905     15.61087924918535
  H   11.72066692935546      8.72861807172116     15.56474574572639
  H   13.02286093683146     10.50611490631186     14.40184874856579
  H   15.23256511616629      9.96717714186519     13.42917494624262
  H   15.86816706442577      1.23912782665742     15.44088060886066
  H   13.55300226740564      0.49341753537568     15.75503987908205
  H   19.58403794910215      5.54771711845675     14.85454797935165
  H   20.82246488607893      4.93458573414111     13.73642095968189
  H   20.46492714170060      4.06517405297824     15.24408061362347
  H   17.81265886976468      1.74156131969234     12.23978886001101
  H   19.26432903025943      0.78245590494095     11.89148758236498
  H   19.08363145851343      2.40251347882343     11.18722704705970
  H   18.88851059683087     -0.96139039348320     18.61674458599430
  H   17.34130686290193      0.19812167162901     20.15849635534367
  H   16.29482179366041      2.35085321724399     19.48094618084836
  H   16.70544676051569      3.28950283148739     17.24839351476900
  H   20.09956412631917     -1.04912543611836     16.51353218627214
  H   20.72685561404040     -0.03040856952246     14.34046473272985

(2S,3S)-M0 -- TS-PM-metastable (helicene inversion)
Gibbs free energy: -1386.75288890 Eh
  H   -4.41663708004308      1.86761223856230      0.30143372275792
  C   -4.35860353070522      0.93599567747745      0.82511123892183
  C   -5.53747124628419      0.47561881370054      1.36727343076184
  C   -5.58197857061211     -0.73805293331857      2.06946756019193
  C   -4.41925000986402     -1.45305212418716      2.20456469168992
  C   -3.19574877494789     -1.00148235518244      1.65616949590910
  C   -3.12619238000864      0.24375677289241      0.92026488588088
  C   -1.84838526328657      0.64617611462813      0.36501016687050
  C   -1.29044169919542      1.83380596203385     -0.38006958680591
  C    0.10512073905030      1.60801532015751     -0.49895819037098
  C    0.95900209117914      2.41372224814389     -1.27544849896233
  C    0.47302357432226      3.52959320476085     -1.88575563204401
  C   -0.89209018927159      3.87236794365343     -1.75366268022042
  C   -1.80796328279623      3.03204526543165     -1.01051262907869
  C   -3.14289948559915      3.50471865644760     -0.98087150962368
  C   -3.55849443380939      4.65966265772142     -1.60415968746356
  C   -2.65462826610766      5.45309701613151     -2.32661673746090
  C   -1.34419752950231      5.05269839888663     -2.38924270931905
  C   -0.76041635154000     -0.23952320987282      0.57259595029410
  C   -0.84365748511470     -1.40556209448363      1.35494305221860
  C   -2.04201670315123     -1.78833322642199      1.87498963485759
  C    0.47160209188805      0.32732059708393      0.06254550903782
  C    1.73873554267134     -0.21770815755281      0.14124937252308
  C    3.01435510856302      0.57957623812810      0.40434121947756
  H    3.47984370043654      0.86046551186681     -0.55505255168244
  C    2.85256958781442      1.81353328276301      1.29024470752587
  C    3.96721706995778     -0.46371297535860      1.06374979154888
  H    3.85903102211760     -0.36024610280548      2.15574920124167
  C    5.43655386665472     -0.27617525064403      0.69681204903099
  C    3.38629159698271     -1.78185371820116      0.64760142470890
  C    2.10626295196091     -1.62097290048166      0.11660753949993
  C    1.44398509277843     -2.73779934833470     -0.49527466785711
  C    2.06564816218347     -4.02309465385479     -0.37280457328462
  C    1.43592369868860     -5.15608326601908     -0.94220559732794
  C    0.26198326826972     -5.03022769255734     -1.64489435135155
  C   -0.31318614130680     -3.75706094690719     -1.82354569201212
  C    0.26059150843087     -2.63937244039094     -1.25998224877821
  C    3.32212301784669     -4.14644967951631      0.27366869895924
  C    3.99270234817376     -3.04177803485711      0.74548622825146
  H   -6.43999411684196      1.06731710862146      1.24232242019868
  H   -6.51288347310914     -1.09960303963519      2.49614665742749
  H   -4.41143243655429     -2.39569368499790      2.74649634694925
  H    1.99691617597671      2.13071901811044     -1.40712224008599
  H    1.11798454711749      4.16464002549781     -2.48721851207813
  H   -3.89169908041176      2.96696530543829     -0.43743303029864
  H   -4.60131909047496      4.95393559863357     -1.52568625359204
  H   -2.98462957080709      6.36277461095468     -2.81952160702228
  H   -0.61323596107913      5.64300910896644     -2.93651395469591
  H    0.04837854204192     -1.99023938417226      1.54636876288221
  H   -2.12946594986411     -2.69278727155923      2.47109731161294
  H    2.28703373233040      2.61442070257529      0.81181032475594
  H    3.83905175895711      2.20992391944103      1.55522223630734
  H    2.33302311778070      1.54138670744670      2.21546148132648
  H    5.58866657409555     -0.44428713237685     -0.37516056077900
  H    6.07959797280908     -0.96963962209570      1.24775780530268
  H    5.76532467819630      0.74090363848944      0.93569396038421
  H    1.91103320472087     -6.12741720182576     -0.82836120727191
  H   -0.21103386181755     -5.90461697062171     -2.08233738909031
  H   -1.21802149907825     -3.65325148666917     -2.41552980520486
  H   -0.19474028898351     -1.66833321194950     -1.41442762034089
  H    3.76596616607990     -5.13561142942337      0.35693742199307
  H    4.97717124209152     -3.14575611837167      1.19317542280362

(2S,3S)-M0 -- TS-PM-stable (helicene inversion)
Gibbs free energy: -1386.75455296 Eh
  H   -4.29135068114229      1.77795165161704      0.54783661503419
  C   -4.32698011978639      0.71698766834211      0.40087574794182
  C   -5.55664510791449      0.11969486591200      0.56506079289757
  C   -5.69859139873326     -1.27336610251487      0.47034092279963
  C   -4.57372095865927     -2.03139357671022      0.26549538713780
  C   -3.29523315241190     -1.44304590329708      0.11821983817335
  C   -3.13980311015728     -0.00497505321230      0.12548760138629
  C   -1.81543721662540      0.53911739788997     -0.09795972569588
  C   -1.23361135858330      1.87103479692282     -0.48978643559605
  C    0.14523154152864      1.65442336234255     -0.74989102859176
  C    0.99304990624095      2.66345866760050     -1.24189025237786
  C    0.48223510279643      3.88722191510732     -1.56620233068444
  C   -0.87342770447574      4.18512615861726     -1.31424482438102
  C   -1.74540252379152      3.20438523290196     -0.70724808619596
  C   -3.02954044803469      3.69031885484052     -0.35693468653463
  C   -3.46245577667169      4.96319490520725     -0.64903585998959
  C   -2.62651568153858      5.87329224063645     -1.31717242299922
  C   -1.34832803423007      5.48258339022969     -1.62313718738368
  C   -0.74217780824652     -0.37808693164890     -0.10113525153272
  C   -0.92086574275964     -1.77335886171970     -0.09846499969518
  C   -2.17743021554786     -2.29593103671462     -0.02549135605115
  C    0.51729452906323      0.29133150636604     -0.39114964913515
  C    1.77132132542487     -0.26528436813930     -0.34428540192173
  C    2.99086423794497      0.19904370391257     -1.12732622478131
  H    2.70312458226516      0.74333328492248     -2.03120234124820
  C    3.95002086022002      1.03562555918976     -0.26721021161174
  C    3.65865973034225     -1.15304217383660     -1.51858387549461
  H    4.74964054441502     -1.04504454027052     -1.58719000663783
  C    3.11795803173032     -1.69967765498765     -2.84613621738002
  C    3.27935438933275     -2.02914339518762     -0.35669434999005
  C    2.19056200912749     -1.49512444956490      0.32675919779632
  C    1.76216942330725     -2.08411184093065      1.55690719422405
  C    2.37723711892076     -3.31875111545816      1.94807366748010
  C    1.96824048092292     -3.94341500853646      3.15143789508285
  C    1.02177922592636     -3.36247306743646      3.96026263800416
  C    0.46235321936177     -2.11832577301671      3.60521342041572
  C    0.82134332041585     -1.49546315632084      2.43192648536752
  C    3.41224160299154     -3.87954834580711      1.15614161059746
  C    3.88004542470931     -3.23327915742158      0.03476693565082
  H   -6.41945625333851      0.74158133327858      0.78649239005781
  H   -6.67207657066304     -1.74058291289999      0.58630288987867
  H   -4.63887010101506     -3.11613986650492      0.22864079279672
  H    2.04409945698938      2.47493086633574     -1.40186696622513
  H    1.11717954194851      4.65534117359274     -1.99987870947083
  H   -3.70376522627737      3.07025135548005      0.19811748981975
  H   -4.46045056480778      5.26421898497574     -0.34319310270286
  H   -2.97651538219096      6.87292489371303     -1.55725015011931
  H   -0.65774987547285      6.17479679516968     -2.09875541861326
  H   -0.06372386551432     -2.42706860099588     -0.20761958254050
  H   -2.33725904032434     -3.37012558485352     -0.06495607256136
  H    3.46040067212553      1.92004838942928      0.15080999556017
  H    4.80935382785066      1.36170212688523     -0.86295626831230
  H    4.31904325952899      0.43260492060774      0.56993751096495
  H    2.02533377203420     -1.77933851427335     -2.80696783464219
  H    3.52535049339823     -2.69495418651491     -3.05136931328070
  H    3.38769875695311     -1.03868377198688     -3.67637375562681
  H    2.43168875529152     -4.88619595182616      3.43179172367726
  H    0.71813945425918     -3.84818114255481      4.88313223047716
  H   -0.25753597259543     -1.64382715017389      4.26596974581777
  H    0.38670664930104     -0.53570745335403      2.17560360971579
  H    3.85813685212955     -4.81817351249618      1.47653684303069
  H    4.70706179271182     -3.64470584085934     -0.53858127178135

(2S,3S)-M0 -- TS-M-metastable->M-stable (THI)
Gibbs free energy: -1386.72809886 Eh
  C    1.68886419131885     -0.94816117523189     -1.12296886277170
  C    0.38102996724720     -0.50385383614081     -1.17416202658074
  C    2.09272126503791     -2.30877571561794     -1.66652260496719
  C    2.93098768131199     -2.93385734286964     -0.54367244731610
  C    3.45121552335658     -1.71470742105216      0.15978256646844
  C    2.83863601204628     -0.53217759427010     -0.27089908499765
  C   -0.77680092855462     -1.43060797270651     -0.98435196365752
  C   -1.74139738135489     -0.72536842308064     -0.22828289519125
  C   -1.46492268670145      0.70242546901568     -0.35309775029997
  C   -0.18780897912948      0.82822475752997     -0.93014282094913
  C   -1.02723936862566     -2.78523269755101     -1.30037227155676
  C   -2.10878961541687     -3.43957872313798     -0.75833752827966
  C   -2.92139579800419     -2.82431427200280      0.22149145309534
  C   -2.71168868263891     -1.43987521586514      0.52847910111835
  C   -3.90558746319239     -3.55107573973127      0.93307750218419
  C   -4.59754952927490     -2.97225969388607      1.96968007113157
  C   -4.30926755520481     -1.64454233681765      2.35027582412099
  C   -3.39341002780394     -0.89747968530665      1.64724466275083
  C   -2.33148110214558      1.83232373384137     -0.26378827517011
  C   -1.80276559442859      3.11196908892119     -0.65079243013569
  C   -0.53547242251082      3.18515977841335     -1.27683884089188
  C    0.22140472282974      2.05741059559574     -1.47327618805333
  C   -3.71154873807006      1.76944557080293      0.05801476738008
  C   -4.48376046242156      2.90529831550882      0.12780387619761
  C   -3.92499512425478      4.17287269488224     -0.13358565397440
  C   -2.61515695318499      4.26577181623723     -0.53583035044361
  C    4.36498116997839     -1.75417406204837      1.22395819361729
  C    4.69491100815733     -0.59695772356908      1.87949966726892
  C    4.20538100862487      0.64808916561978      1.41577038586170
  C    3.31831727794663      0.70453960036739      0.28521302209233
  C    4.65184543924483      1.85049242496466      2.01465397777347
  C    4.31717252817081      3.07484664269370      1.48862687452641
  C    3.55682724271287      3.13081170929901      0.30689077969169
  C    3.08254834472628      1.97585426413158     -0.27286189377176
  C    2.90358270522526     -2.10307104823997     -2.95667554334685
  H    1.24016627200745     -2.93458025379111     -1.90374860009311
  H    3.76491635271450     -3.52674981879741     -0.94557005594189
  C    2.08759163364646     -3.81152635941154      0.38980694752410
  H   -0.43192521985054     -3.31657640953668     -2.03057001159153
  H   -2.32360570153804     -4.46343232873122     -1.05343601342471
  H   -4.07898209307054     -4.59074858290466      0.66546313152710
  H   -5.33831313165988     -3.54455051576528      2.52066705562160
  H   -4.80416416327956     -1.21286512745242      3.21566179995085
  H   -3.15301658382631      0.10743817720952      1.97798861134536
  H   -0.21147459954585      4.13942129254497     -1.68441144171351
  H    1.08360643705362      2.10477244148280     -2.12463645898058
  H   -4.17834781041725      0.80728313468411      0.22437154585706
  H   -5.53870925968321      2.82132894462461      0.37336510359957
  H   -4.54046626239414      5.06464452607197     -0.05677981247135
  H   -2.18725611722353      5.22827695355475     -0.80611312013562
  H    4.77968219175177     -2.70908559200142      1.53714562914509
  H    5.37024934509827     -0.61009094671751      2.73136739556291
  H    5.29658789632330      1.78217126466905      2.88747704022190
  H    4.67343563882118      3.98947086868546      1.95357872507650
  H    3.35606494145328      4.08881985025344     -0.16453351967356
  H    2.56281671193256      2.03455165118521     -1.21213500976190
  H    3.18649195101952     -3.07444019211225     -3.37654621497457
  H    2.31677911386374     -1.55959235761895     -3.70412605008591
  H    3.81698924025126     -1.53241984292325     -2.75526753366952
  H    1.67295594596567     -4.66661955431021     -0.15489043826020
  H    1.25463939655246     -3.23228667099527      0.80473367487324
  H    2.68771019901639     -4.19195950059559      1.22254432754878

(2S,3S)-M0 -- TS-P-metastable->P-stable (THI)
Gibbs free energy: -1386.72648589 Eh
  C    1.56135091725589     -1.27224555042882     -0.78135103365335
  C    0.26811967254305     -0.77252605133508     -0.74939466702410
  C    1.86121533197247     -2.72385467245646     -1.12499080989695
  C    2.81983783800118     -3.18622614533893     -0.01575228711912
  C    3.44699893973255     -1.88204088113437      0.39149265428110
  C    2.83657745738854     -0.77231099249458     -0.20727968988145
  C   -0.92877545579110     -1.56758281876082     -0.34768542006952
  C   -1.99555434511243     -0.67967582058392     -0.07902312463773
  C   -1.51180173942573      0.68020123627445     -0.24569304937016
  C   -0.22056494328849      0.60911725990712     -0.79688876864654
  C   -1.10749749063061     -2.93564367550285     -0.03355911169566
  C   -2.32725092978781     -3.41051416818966      0.38050860664845
  C   -3.46557811463076     -2.57320968357168      0.43635120017523
  C   -3.31350964377925     -1.17520092527140      0.16484212704107
  C   -4.75185322412568     -3.09960542021515      0.70064054710013
  C   -5.86899737760856     -2.30236951971231      0.63027326353193
  C   -5.73560366472983     -0.94934751566792      0.25865553793982
  C   -4.49361172645506     -0.40101317039029      0.03455760681625
  C   -2.07855976246074      1.95670724715022      0.05376050657304
  C   -1.48820535066948      3.10904484142586     -0.56490033003844
  C   -0.37281091297362      2.93785613468391     -1.42321574350672
  C    0.26367419765164      1.72541314591836     -1.50772557312191
  C   -3.10076410036037      2.16730301942070      1.01096520122413
  C   -3.57521979058145      3.43116368537525      1.27925180781496
  C   -3.06000152530595      4.55016471138122      0.59473031842555
  C   -2.02970354789025      4.38843770240492     -0.30173038033631
  C    4.45817317121934     -1.75475027650163      1.35632869238645
  C    4.89003630827694     -0.50727331002894      1.72822210929493
  C    4.43199109399466      0.64083013692655      1.03619766579889
  C    3.45562570732588      0.50992084841308     -0.00944608329269
  C    5.01204990113275      1.90620956377317      1.29228502070848
  C    4.73741821260474      2.98791412192852      0.48993320466123
  C    3.91148746067127      2.81926182229753     -0.63592931885116
  C    3.29736180553153      1.61015449595461     -0.87419003389356
  C    2.53988606642173     -2.74429928276504     -2.50897953051190
  H    0.97341548992288     -3.34252054762610     -1.20870745992576
  H    3.59060293682647     -3.86133343158467     -0.41488329810476
  C    2.11850810159874     -3.87663024208581      1.16104755477646
  H   -0.30020365632781     -3.64798232803191     -0.09586190932985
  H   -2.44048741837179     -4.46534214023318      0.61789875926154
  H   -4.84176784053512     -4.15845886041006      0.93178231393633
  H   -6.85374627233399     -2.71848998148625      0.82279793963046
  H   -6.62277619182607     -0.33559348459742      0.13006044165708
  H   -4.42341744771965      0.62821103086797     -0.29495369189298
  H   -0.00922630489443      3.78853849319512     -1.99363266380096
  H    1.08493836822776      1.60773679173734     -2.19656369691709
  H   -3.48082227302238      1.32330475249079      1.57583756227416
  H   -4.34215009306541      3.56764477613716      2.03643147472227
  H   -3.45529431306606      5.54072195403373      0.80119570543092
  H   -1.59237151067243      5.24999813452232     -0.80068992168390
  H    4.86641176437602     -2.64566340023030      1.82659810291701
  H    5.63605860809789     -0.38536742417564      2.50957969026495
  H    5.71798231598621      1.99364686244879      2.11449588527317
  H    5.19988006581205      3.95039053511032      0.68826985681675
  H    3.77464833816270      3.63881981201757     -1.33567716772257
  H    2.74430273128029      1.46643950582015     -1.78707149066506
  H    2.74097094387025     -3.78015065579495     -2.80275567747982
  H    1.89317908183059     -2.28949277115391     -3.26602871088335
  H    3.48804334546681     -2.19612806322644     -2.49002226647654
  H    1.63984922320689     -4.80731011356879      0.83737304000142
  H    1.35447129362128     -3.22132706098063      1.59346468408975
  H    2.83752027743130     -4.12142223608074      1.94906382895600
